# Supplementary material for: Global, regional, and national burden and trends of schizophrenia among adolescents and young adults aged 15–39 years from 1990 to 2021: an analysis of the global burden of disease study 2021
Source: Front Psychiatry. 2025 Nov 18;16:1682955. doi: 10.3389/fpsyt.2025.1682955 (PMC12746664; doi:10.3389/fpsyt.2025.1682955)
Supplement: Supplementary file 1 [file Table1.xlsx]

## Sheet: Sheet1
Supplementary Table 1. Incidence, prevalence, DALYs, corresponding age-standardized rates, and EAPC of schizophrenia among adolescents and young adults aged 15–39 years across 21 global regions and five SDI regions from 1990 to 2021.
Location		1990		2021		1990-2021
East Asia		Number (95% UI)	ASR, per 100,000 (95% UI)	Number (95% UI)	ASR, per 100,000 (95% UI)	EAPC(95% CI)
	Incidence	217228.35(177514.28,258304.61)	38.40(31.38,45.66)	175298.45(142529.22,212939.65)	36.59(29.75,44.45)	-0.09(-0.17,-0.01)
	Prevalence	2167245.89(1747819.99,2601353.39)	383.10(308.96,459.84)	2195439.45(1805051.92,2636308.94)	458.29(376.80,550.32)	0.38(0.29,0.47)
	DALYs	1445429.40(1068258.24,1881354.89)	255.51(188.84,332.57)	1467745.80(1076663.33,1898055.25)	306.39(224.75,396.21)	0.40(0.31,0.49)
Southeast Asia
	Incidence	73334.01(54757.68,93141.21)	37.22(27.80,47.28)	102004.91(77280.97,128973.50)	36.78(27.87,46.51)	0.03(-0.00,0.06)
	Prevalence	717707.36(529926.55,928805.55)	364.31(268.99,471.46)	1117765.94(832500.75,1438037.57)	403.05(300.19,518.54)	0.37(0.34,0.40)
	DALYs	474458.38(332054.99,666760.10)	240.84(168.55,338.45)	742207.94(529197.22,1030551.03)	267.63(190.82,371.60)	0.40(0.37,0.42)
Oceania
	Incidence	964.34(706.69,1279.00)	36.30(26.60,48.15)	2038.44(1484.91,2684.60)	36.18(26.35,47.65)	-0.02(-0.04,0.01)
	Prevalence	9019.02(6195.14,12398.33)	339.52(233.22,466.74)	19986.07(13897.99,27093.14)	354.71(246.66,480.85)	0.09(0.06,0.12)
	DALYs	5914.90(3969.57,8679.91)	222.67(149.44,326.76)	13146.51(8708.28,19251.23)	233.33(154.56,341.67)	0.10(0.07,0.13)
Central Asia
	Incidence	7815.31(5559.89,10402.53)	27.47(19.54,36.56)	10088.75(7215.66,13312.39)	26.98(19.30,35.61)	0.07(0.03,0.12)
	Prevalence	76907.13(53605.11,105547.18)	270.29(188.39,370.94)	110821.44(78302.61,148972.64)	296.42(209.44,398.46)	0.22(0.08,0.37)
	DALYs	50651.95(33772.36,73550.50)	178.02(118.69,258.49)	72977.53(48388.36,104603.12)	195.20(129.43,279.79)	0.24(0.10,0.38)
Central Europe
	Incidence	12457.94(9235.05,16245.85)	26.59(19.71,34.68)	9365.57(6979.10,12066.25)	26.74(19.93,34.46)	0.03(-0.03,0.08)
	Prevalence	137327.98(99562.42,181564.39)	293.13(212.52,387.56)	111706.57(81736.33,145598.72)	318.98(233.40,415.76)	0.45(0.37,0.53)
	DALYs	90126.79(61653.42,124410.95)	192.38(131.60,265.56)	73586.64(50029.40,102149.64)	210.13(142.86,291.69)	0.47(0.39,0.55)
Eastern Europe
	Incidence	20412.15(15599.47,25486.52)	23.80(18.19,29.72)	16056.37(12348.13,20056.17)	24.26(18.66,30.31)	0.31(0.20,0.42)
	Prevalence	231206.29(174806.35,291575.97)	269.57(203.81,339.96)	201099.68(155343.93,253195.35)	24.26(18.66,30.31)	0.60(0.39,0.81)
	DALYs	151204.30(107836.64,204323.03)	176.29(125.73,238.23)	130976.28(94049.22,174470.77)	197.93(142.13,263.66)	0.61(0.40,0.83)
High-income Asia Pacific
	Incidence	22033.84(16862.38,27729.07)	32.65(24.98,41.08)	16485.06(12536.23,20944.16)	32.62(24.80,41.44)	0.02(-0.04,0.08)
	Prevalence	232662.38(175117.43,296376.01)	344.71(259.45,439.11)	189734.40(143206.61,241531.81)	375.42(283.36,477.91)	0.38(0.27,0.50)
	DALYs	153792.50(107624.03,211424.62)	227.86(159.45,313.24)	125623.21(87304.77,171359.50)	248.56(172.75,339.06)	0.39(0.28,0.51)
Australasia
	Incidence	3579.33(3111.29,4134.14)	43.90(38.16,50.70)	4459.34(3831.80,5161.58)	42.59(36.59,49.29)	-0.02(-0.05,0.02)
	Prevalence	43733.91(39320.54,49171.32)	536.36(482.23,603.04)	58434.67(52657.37,65446.46)	558.07(502.89,625.03)	0.06(0.03,0.09)
	DALYs	28367.25(21016.03,35140.50)	347.90(257.74,430.97)	37966.63(28915.64,47151.46)	362.59(276.15,450.31)	0.07(0.04,0.10)
Western Europe
	Incidence	42290.60(32745.20,53383.68)	29.34(22.72,37.04)	37094.59(28883.61,46693.71)	28.58(22.26,35.98)	-0.06(-0.08,-0.04)
	Prevalence	453484.18(346483.33,577308.77)	314.66(240.41,400.57)	414556.70(315955.40,529464.11)	319.45(243.47,407.99)	0.01(-0.06,0.07)
	DALYs	295798.80(208305.54,403217.82)	205.24(144.54,279.78)	270025.56(190835.59,368869.21)	208.08(147.05,284.24)	0.01(-0.06,0.08)
Southern Latin America
	Incidence	6299.62(4514.88,8356.39)	33.02(23.66,43.80)	8538.02(6192.97,11296.20)	33.10(24.01,43.79)	0.00(-0.01,0.01)
	Prevalence	65336.39(45028.10,88802.66)	342.45(236.01,465.44)	93803.57(65077.83,126502.54)	363.64(252.28,490.40)	0.18(0.15,0.21)
	DALYs	42704.73(28583.48,61462.61)	223.83(149.81,322.14)	61006.35(40643.60,86587.10)	236.50(157.56,335.66)	0.18(0.15,0.21)
High-income North America
	Incidence	45249.36(36334.52,55293.29)	39.93(32.06,48.80)	47132.76(38041.31,57447.96)	38.26(30.88,46.64)	0.02(-0.08,0.12)
	Prevalence	586301.26(477335.70,712020.40)	517.41(421.24,628.35)	586723.87(476400.82,707154.94)	476.30(386.74,574.06)	-0.30(-0.34,-0.26)
	DALYs	380672.98(279130.18,495811.33)	335.94(246.33,437.55)	375525.58(276233.13,485253.41)	304.85(224.24,393.93)	-0.33(-0.37,-0.28)
Andean Latin America
	Incidence	4443.39(3201.51,5976.42)	28.73(20.70,38.65)	7796.70(5563.28,10306.79)	28.79(20.54,38.06)	0.00(-0.01,0.02)
	Prevalence	42831.18(29725.34,58536.50)	276.98(192.23,378.54)	82998.28(57227.28,112830.10)	306.50(211.33,416.66)	0.31(0.28,0.33)
	DALYs	28213.08(18696.66,41905.56)	182.45(120.91,270.99)	54528.71(36230.42,79667.53)	201.36(133.79,294.20)	0.32(0.30,0.34)
Central Sub-Saharan Africa
	Incidence	6008.00(4283.31,8000.11)	28.94(20.63,38.53)	15412.33(11169.45,20502.22)	28.49(20.65,37.90)	-0.03(-0.05,-0.01)
	Prevalence	52727.59(36564.51,72221.22)	253.96(176.11,347.85)	136066.93(93827.24,188145.81)	251.53(173.45,347.80)	-0.02(-0.05,0.01)
	DALYs	33679.00(22239.25,49258.97)	162.21(107.11,237.25)	88000.46(58279.60,130707.03)	162.67(107.73,241.62)	0.03(-0.00,0.07)
Caribbean
	Incidence	3904.12(2848.26,5189.70)	26.26(19.16,34.91)	4659.07(3424.91,6127.88)	25.60(18.82,33.66)	-0.06(-0.10,-0.02)
	Prevalence	39137.20(27370.15,53197.88)	263.29(184.13,357.88)	50921.42(35167.82,68853.70)	279.75(193.20,378.26)	0.06(0.01,0.11)
	DALYs	25670.76(17323.28,37708.41)	172.70(116.54,253.68)	33302.61(22475.57,47256.65)	182.95(123.47,259.61)	0.06(0.01,0.11)
Central Latin America
	Incidence	20273.59(15121.29,26078.29)	29.70(22.15,38.20)	29605.45(22165.95,38271.65)	29.27(21.91,37.83)	-0.05(-0.06,-0.04)
	Prevalence	194561.05(144227.09,254230.48)	285.00(211.27,372.40)	314387.83(233989.15,408129.96)	310.77(231.30,403.44)	0.24(0.23,0.26)
	DALYs	127318.18(87305.81,177916.91)	186.50(127.89,260.62)	205709.01(143811.96,282921.53)	203.34(142.16,279.67)	0.25(0.23,0.26)
Tropical Latin America
	Incidence	19191.44(14771.46,23938.11)	29.84(22.97,37.22)	25986.10(20150.41,32442.88)	29.43(22.82,36.74)	-0.03(-0.05,-0.01)
	Prevalence	190467.40(144056.37,238254.62)	296.16(223.99,370.46)	289601.64(221971.84,361753.31)	327.94(251.36,409.64)	0.35(0.31,0.39)
	DALYs	123585.77(89217.04,165841.34)	192.16(138.72,257.87)	187399.87(135427.78,250216.78)	212.21(153.36,283.34)	0.36(0.31,0.41)
North Africa and Middle East
	Incidence	42361.63(31035.90,54146.40)	31.65(23.19,40.46)	77276.01(56595.89,99736.84)	30.39(22.26,39.23)	-0.11(-0.14,-0.09)
	Prevalence	401474.20(290739.25,524362.38)	299.99(217.25,391.81)	852212.28(618533.77,1116602.39)	335.17(243.26,439.15)	0.45(0.40,0.49)
	DALYs	261995.72(179823.76,369991.91)	195.77(134.37,276.47)	555191.98(383357.62,776128.06)	212.21(153.36,283.34)	0.45(0.41,0.50)
South Asia
	Incidence	147341.42(113932.26,184245.98)	34.14(26.40,42.69)	268843.82(206594.52,337918.96)	33.99(26.12,42.72)	0.00(-0.03,0.03)
	Prevalence	1519455.22(1159921.90,1908545.29)	352.04(268.74,442.19)	2952754.66(2256531.99,3694867.85)	373.33(285.30,467.16)	0.17(0.13,0.22)
	DALYs	988606.55(706961.17,1332897.12)	229.05(163.79,308.82)	1928564.16(1376382.44,2614306.04)	243.84(174.02,330.54)	0.20(0.16,0.24)
Eastern Sub-Saharan Africa
	Incidence	20887.14(15418.04,26790.09)	29.46(21.75,37.79)	51460.50(38079.44,65439.20)	29.37(21.74,37.35)	0.00(-0.01,0.02)
	Prevalence	177226.94(127654.20,234939.00)	250.00(180.07,331.41)	445689.14(324858.81,588282.94)	254.41(185.44,335.81)	0.12(0.09,0.14)
	DALYs	114567.14(78676.74,161633.95)	161.61(110.98,228.01)	290226.06(198517.67,407628.15)	165.67(113.32,232.68)	0.16(0.13,0.20)
Southern Sub-Saharan Africa
	Incidence	6405.66(4840.66,8059.02)	29.63(22.39,37.28)	9915.28(7554.38,12619.52)	29.13(22.20,37.08)	0.02(-0.01,0.04)
	Prevalence	57687.27(43878.95,74158.04)	266.88(203.00,343.08)	101192.09(77429.69,129973.25)	297.31(227.49,381.87)	0.37(0.30,0.44)
	DALYs	37412.52(26584.62,51096.04)	173.08(122.99,236.39)	64877.47(46134.41,87521.76)	190.61(135.55,257.14)	0.34(0.26,0.42)
Western Sub-Saharan Africa
	Incidence	22415.65(16701.79,28461.34)	31.32(23.33,39.76)	59554.31(44477.24,76032.91)	31.15(23.26,39.76)	-0.02(-0.02,-0.01)
	Prevalence	197309.86(143420.77,259181.24)	275.67(200.38,362.12)	525486.65(382547.21,688733.76)	274.82(200.07,360.20)	0.02(0.00,0.03)
	DALYs	127691.00(89281.29,179400.35)	178.40(124.74,250.65)	342859.92(238939.32,478118.69)	179.31(124.96,250.05)	0.06(0.04,0.07)
High-middle SDI
	Incidence	153002.63(124090.31,184753.46)	33.81(27.42,40.83)	149486.60(120798.01,180617.10)	33.95(27.44,41.02)	0.08(0.04,0.13)
	Prevalence	1587185.35(1269413.21,1931149.72)	350.73(280.51,426.74)	1822262.37(1478767.11,2200571.86)	413.90(335.88,499.83)	0.46(0.40,0.52)
	DALYs	1050742.75(768290.72,1388510.77)	232.19(169.77,306.83)	1206805.10(880989.74,1571726.90)	274.11(200.10,356.99)	0.47(0.42,0.53)
Low-middle SDI
	Incidence	150707.66(113986.43,190562.42)	33.24(25.14,42.03)	264242.86(199281.20,334805.95)	32.93(24.83,41.72)	-0.01(-0.03,0.01)
	Prevalence	1484931.28(1112449.09,1891781.32)	327.51(245.36,417.24)	2774507.52(2079673.49,3544006.09)	345.74(259.15,441.62)	0.16(0.13,0.20)
	DALYs	967424.36(679250.28,1335112.18)	213.37(149.81,294.47)	1813902.73(1266949.90,2462845.11)	226.03(157.88,306.90)	0.19(0.15,0.22)
High SDI
	Incidence	119031.71(92962.97,148065.40)	34.31(26.79,42.67)	118838.68(93421.14,147232.28)	33.64(26.45,41.68)	0.03(-0.03,0.10)
	Prevalence	1394884.79(1084610.37,1743594.33)	402.03(312.60,502.53)	1449192.03(1129415.93,1803525.05)	410.26(319.73,510.57)	0.06(0.03,0.08)
	DALYs	911996.89(657227.56,1229261.29)	262.85(189.42,354.29)	942168.50(674722.49,1264366.79)	266.72(191.01,357.93)	0.05(0.02,0.08)
Low SDI
	Incidence	57514.95(43226.06,73102.74)	31.21(23.45,39.66)	138808.91(103784.35,177194.08)	30.91(23.11,39.46)	-0.03(-0.04,-0.03)
	Prevalence	528869.56(388941.27,688811.16)	286.95(211.03,373.73)	1274367.95(933778.59,1660263.08)	283.78(207.94,369.72)	0.00(-0.02,0.02)
	DALYs	341834.68(238380.22,474420.54)	185.47(129.34,257.41)	830104.34(576687.17,1153018.64)	184.85(128.42,256.76)	0.04(0.02,0.06)
Middle SDI
	Incidence	264065.94(205191.71,326339.08)	35.09(27.26,43.36)	307015.56(236307.98,385163.41)	33.10(25.48,41.53)	-0.14(-0.18,-0.10)
	Prevalence	2592061.70(2002160.74,3236711.61)	344.40(266.02,430.05)	3523679.52(2694213.90,4409563.65)	379.92(290.48,475.43)	0.25(0.20,0.29)
	DALYs	1712005.52(1244681.39,2324394.01)	227.47(165.38,308.84)	2323622.55(1661406.16,3131955.06)	250.53(179.13,337.68)	0.25(0.21,0.29)
ASR, age-standardized rates; DALYs, disability-adjusted life years; UI, uncertainty interval; CI, confidence Interval; EAPC, estimated annual percentage change.
