# Supplementary material for: Global, regional, and national burden and trends of schizophrenia among adolescents and young adults aged 15–39 years from 1990 to 2021: an analysis of the global burden of disease study 2021
Source: Front Psychiatry. 2025 Nov 18;16:1682955. doi: 10.3389/fpsyt.2025.1682955 (PMC12746664; doi:10.3389/fpsyt.2025.1682955)
Supplement: Supplementary file 2 [file Table2.xlsx]

## Sheet: Sheet1
Incidence, prevalence, DALYs, corresponding age-standardized rates, and EAPC of schizophrenia among adolescents and young adults aged 15–39 years across 204 countries and territories from 1990 to 2021
location	1990						2021						1990-2021
	Incidence (95% UI)	ASIR/100,000 persons (95% UI)	Prevalence (95% UI)	ASPR/100,000 persons (95% UI)	DALYs (95% UI)	ASDR/100,000 persons (95% UI)	Incidence (95% UI)	ASIR/100,000 persons (95% UI)	Prevalence (95% UI)	ASPR/100,000 persons (95% UI)	DALYs (95% UI)	ASDR/100,000 persons (95% UI)	EAPC of ASIR (95% CI)	EAPC of ASPR (95% CI)	EAPC of ASDR (95% CI)
Zimbabwe	1122.25(796.72,1511.84)	28.31(20.10,38.13)	9480.74(6533.35,13218.63)	239.13(164.79,333.41)	6153.77(4037.90,8904.62)	155.22(101.85,224.60)	1761.04(1267.12,2324.76)	27.79(19.99,36.68)	15746.60(10883.68,21486.67)	248.46(171.73,339.03)	10247.10(6763.30,14838.69)	161.69(106.72,234.14)	-0.09(-0.11,-0.06)	0.20(0.17,0.23)	0.24(0.20,0.28)
Zambia	876.61(614.09,1176.17)	28.89(20.24,38.76)	7113.78(4857.30,9933.39)	234.45(160.08,327.37)	4590.99(3027.15,6815.69)	151.31(99.77,224.62)	2363.39(1718.25,3140.34)	29.20(21.23,38.80)	20861.26(14469.80,28735.91)	257.77(178.80,355.08)	13516.20(8920.12,19749.72)	167.01(110.22,244.04)	0.03(0.02,0.04)	0.31(0.30,0.31)	0.35(0.33,0.36)
Yemen	1384.64(1004.48,1810.41)	30.12(21.85,39.38)	12980.04(9021.19,17724.85)	282.37(196.25,385.58)	8342.71(5575.38,12104.99)	181.49(121.29,263.33)	4023.01(2897.46,5349.10)	29.24(21.06,38.88)	39220.29(27380.10,53569.28)	285.04(198.99,389.32)	25328.81(16621.43,36791.47)	184.08(120.80,267.39)	-0.06(-0.12,-0.01)	0.25(0.17,0.34)	0.27(0.19,0.36)
Vanuatu	20.75(14.77,27.44)	35.41(25.22,46.84)	193.30(133.59,261.97)	329.96(228.03,447.19)	127.50(85.21,183.58)	217.65(145.46,313.37)	44.22(31.86,59.02)	35.48(25.56,47.35)	418.24(293.10,577.06)	335.56(235.16,462.98)	276.15(183.38,409.63)	221.56(147.13,328.65)	0.03(0.01,0.05)	0.08(0.06,0.10)	0.09(0.07,0.11)
Uzbekistan	2341.40(1655.17,3123.34)	27.28(19.28,36.39)	22209.40(15407.78,30654.88)	258.75(179.51,357.14)	14607.93(9502.09,21525.78)	170.19(110.70,250.78)	3694.59(2627.86,4927.63)	26.89(19.13,35.87)	40233.48(28397.75,53907.91)	292.88(206.72,392.42)	26519.54(17260.46,38414.80)	193.05(125.65,279.64)	0.06(0.02,0.09)	0.32(0.19,0.45)	0.35(0.22,0.47)
Uruguay	374.83(274.05,496.45)	33.00(24.13,43.71)	3950.03(2735.01,5351.13)	347.77(240.80,471.13)	2593.02(1704.50,3786.37)	228.30(150.07,333.36)	395.43(283.97,520.84)	33.06(23.74,43.54)	4293.37(3025.50,5791.43)	358.91(252.92,484.14)	2797.78(1852.52,4072.69)	233.88(154.86,340.46)	-0.03(-0.05,-0.01)	0.09(0.07,0.11)	0.07(0.05,0.10)
United States Virgin Islands	10.39(7.64,13.93)	26.23(19.29,35.15)	113.46(79.25,153.90)	286.41(200.05,388.52)	74.46(50.40,108.92)	187.96(127.23,274.96)	6.08(4.48,8.05)	26.27(19.36,34.81)	71.20(49.42,96.70)	307.85(213.70,418.10)	46.69(30.47,68.57)	201.88(131.75,296.49)	0.05(0.02,0.08)	0.16(0.13,0.19)	0.16(0.13,0.19)
United States of America	42119.58(33216.52,52095.31)	41.23(32.51,50.99)	542109.80(432880.07,667678.74)	530.60(423.69,653.50)	351650.87(258281.75,463254.46)	344.18(252.80,453.42)	43661.50(34620.62,53829.84)	39.23(31.11,48.36)	539679.96(428750.50,659822.10)	484.89(385.22,592.83)	344827.07(252104.31,450457.12)	309.82(226.51,404.72)	-0.00(-0.10,0.10)	-0.32(-0.36,-0.28)	-0.35(-0.39,-0.30)
United Republic of Tanzania	2816.50(2009.49,3808.65)	29.07(20.74,39.31)	23798.39(16219.54,32904.25)	245.62(167.40,339.61)	15208.32(9889.66,22165.37)	156.97(102.07,228.77)	6806.90(4902.03,8976.20)	29.17(21.01,38.47)	59738.02(41589.19,81908.80)	256.02(178.24,351.03)	38886.75(25174.32,57237.14)	166.66(107.89,245.30)	0.02(-0.00,0.03)	0.20(0.17,0.23)	0.28(0.24,0.33)
United Kingdom of Great Britain and Northern Ireland	5502.71(4341.93,6805.83)	26.33(20.77,32.56)	62755.68(49123.45,77664.72)	300.27(235.04,371.61)	40813.72(29754.05,54860.67)	195.28(142.37,262.49)	5020.11(3930.93,6271.26)	23.08(18.07,28.83)	57751.06(44638.35,72047.84)	265.50(205.22,331.23)	37441.38(27227.76,50060.21)	172.13(125.18,230.15)	-0.29(-0.41,-0.16)	-0.44(-0.60,-0.29)	-0.45(-0.60,-0.29)
United Arab Emirates	318.39(223.47,425.57)	33.31(23.38,44.52)	4020.28(2839.45,5452.63)	420.57(297.04,570.41)	2647.02(1722.63,3830.71)	276.91(180.21,400.74)	1049.58(773.77,1403.56)	26.13(19.26,34.94)	18737.13(13499.29,24715.27)	466.40(336.02,615.21)	12269.36(7952.36,17726.49)	305.41(197.95,441.24)	-0.63(-0.88,-0.39)	0.52(0.39,0.65)	0.52(0.39,0.65)
Ukraine	4819.90(3733.46,6029.43)	25.38(19.66,31.74)	53410.17(41325.22,67059.02)	281.19(217.56,353.05)	35046.57(25043.13,47343.98)	184.51(131.84,249.25)	3349.03(2574.46,4255.87)	24.29(18.68,30.87)	41854.29(32350.96,52037.33)	303.62(234.68,377.49)	27230.36(19128.21,36712.62)	197.54(138.76,266.32)	-0.00(-0.07,0.07)	0.35(0.20,0.50)	0.36(0.21,0.51)
Uganda	1841.53(1320.05,2435.76)	28.71(20.58,37.97)	15079.78(10396.33,20626.85)	235.10(162.08,321.58)	9652.19(6196.86,14054.20)	150.48(96.61,219.11)	4943.62(3489.45,6637.88)	28.74(20.29,38.60)	41326.17(28128.22,56661.09)	240.29(163.55,329.45)	26935.66(17327.67,39373.71)	156.62(100.75,228.94)	0.00(-0.00,0.01)	0.06(0.05,0.07)	0.14(0.13,0.14)
Tuvalu	1.26(0.91,1.67)	34.92(25.30,46.30)	12.55(8.74,17.03)	347.83(242.08,471.77)	8.30(5.57,12.04)	229.86(154.42,333.55)	1.78(1.29,2.34)	35.80(25.98,47.10)	17.31(12.07,23.41)	348.36(242.93,471.15)	11.48(7.72,16.65)	231.07(155.30,335.00)	0.13(0.11,0.14)	-0.08(-0.12,-0.04)	-0.03(-0.07,0.01)
Turkmenistan	422.93(296.77,567.57)	27.55(19.33,36.97)	4004.56(2777.56,5590.04)	260.88(180.94,364.16)	2633.53(1710.11,3884.56)	171.56(111.40,253.06)	574.31(410.59,748.00)	27.61(19.74,35.96)	5963.34(4190.28,8027.94)	286.72(201.47,385.98)	3924.54(2585.31,5611.68)	188.69(124.30,269.81)	0.07(0.03,0.11)	0.22(0.14,0.31)	0.24(0.15,0.32)
Turkey	7455.08(5758.65,9245.20)	31.17(24.08,38.65)	73501.66(57285.93,92207.60)	307.30(239.50,385.50)	48355.83(33865.15,65284.18)	202.17(141.58,272.94)	9708.04(7463.78,12204.48)	30.47(23.43,38.31)	108518.71(84135.70,135700.66)	340.61(264.08,425.93)	70975.41(51412.18,95577.26)	222.78(161.37,299.99)	-0.13(-0.15,-0.10)	0.38(0.36,0.40)	0.38(0.35,0.41)
Tunisia	1111.88(798.63,1472.82)	32.32(23.22,42.82)	10578.33(7382.83,14475.33)	307.53(214.63,420.82)	6942.99(4480.24,10029.36)	201.84(130.25,291.57)	1319.67(947.76,1744.11)	30.32(21.78,40.08)	15363.85(10841.83,21073.55)	353.05(249.14,484.25)	9948.62(6738.31,14476.28)	228.61(154.84,332.65)	-0.16(-0.19,-0.13)	0.49(0.43,0.56)	0.48(0.42,0.55)
Trinidad and Tobago	99.85(90.49,113.46)	19.92(18.05,22.63)	1089.84(960.10,1258.23)	217.38(191.50,250.97)	716.01(518.99,911.99)	142.82(103.52,181.91)	127.89(94.49,164.80)	25.69(18.98,33.11)	1558.85(1135.66,2038.40)	313.16(228.15,409.50)	1018.05(664.59,1452.73)	204.52(133.51,291.84)	0.61(0.35,0.86)	1.02(0.69,1.35)	1.00(0.67,1.32)
Tonga	13.71(9.79,18.54)	37.16(26.53,50.24)	119.32(83.64,163.91)	323.39(226.69,444.23)	79.51(51.56,118.55)	215.50(139.74,321.31)	14.35(10.34,18.96)	36.89(26.59,48.73)	135.83(93.38,183.09)	349.19(240.07,470.71)	89.82(59.07,128.34)	230.90(151.87,329.93)	-0.06(-0.08,-0.04)	0.25(0.20,0.30)	0.23(0.18,0.28)
Tokelau	0.21(0.15,0.27)	35.82(25.72,47.30)	1.97(1.38,2.66)	340.24(238.37,458.82)	1.31(0.89,1.89)	226.01(152.84,325.24)	0.18(0.13,0.24)	36.44(26.44,48.68)	1.79(1.24,2.47)	362.37(250.80,499.80)	1.19(0.79,1.73)	239.52(159.92,349.34)	0.03(-0.03,0.09)	0.20(0.14,0.27)	0.21(0.14,0.27)
Togo	414.60(295.10,549.68)	30.24(21.53,40.10)	3559.87(2468.61,4899.40)	259.68(180.07,357.39)	2307.23(1502.54,3420.36)	168.30(109.60,249.50)	1000.09(728.67,1307.65)	29.72(21.66,38.87)	9136.85(6319.43,12336.37)	271.56(187.83,366.66)	5968.83(3924.08,8723.66)	177.41(116.63,259.28)	-0.05(-0.06,-0.04)	0.16(0.15,0.18)	0.19(0.17,0.20)
Timor-Leste	105.81(76.78,139.79)	33.24(24.12,43.92)	1027.36(707.36,1392.63)	322.77(222.23,437.52)	666.62(447.37,982.36)	209.43(140.55,308.63)	193.73(138.08,257.87)	33.91(24.17,45.13)	1722.24(1198.27,2343.58)	301.44(209.73,410.19)	1141.94(735.11,1722.34)	199.87(128.66,301.46)	0.17(0.12,0.21)	-0.25(-0.29,-0.21)	-0.14(-0.19,-0.10)
The former Yugoslav Republic of Macedonia	215.34(154.38,286.93)	27.12(19.44,36.13)	2258.48(1573.13,3121.48)	284.41(198.10,393.08)	1494.07(988.90,2223.66)	188.15(124.53,280.02)	205.14(146.92,272.19)	26.82(19.21,35.59)	2419.85(1704.84,3262.38)	316.42(222.92,426.58)	1588.54(1046.17,2351.33)	207.71(136.80,307.46)	0.00(-0.02,0.03)	0.33(0.27,0.39)	0.33(0.27,0.39)
Thailand	9501.23(6828.60,12477.95)	36.64(26.33,48.12)	95304.21(65322.90,130118.93)	367.52(251.90,501.77)	62831.29(41029.20,92421.97)	242.29(158.22,356.40)	7584.91(5547.56,9959.18)	35.78(26.17,46.98)	86553.15(60887.91,116536.79)	408.28(287.21,549.71)	57306.55(38408.49,83124.87)	270.32(181.17,392.10)	-0.04(-0.10,0.01)	0.35(0.31,0.39)	0.36(0.32,0.40)
Tajikistan	583.11(410.69,769.32)	27.57(19.42,36.38)	5356.84(3662.88,7308.25)	253.32(173.21,345.60)	3546.20(2308.52,5184.64)	167.70(109.17,245.18)	1121.26(810.42,1475.93)	26.88(19.43,35.38)	11439.52(8019.18,15460.07)	274.25(192.25,370.64)	7551.08(4912.11,11009.88)	181.03(117.76,263.95)	0.02(-0.03,0.07)	0.12(-0.03,0.26)	0.14(-0.01,0.28)
Taiwan (Province of China)	3304.38(2397.28,4306.78)	35.81(25.98,46.68)	35271.83(24541.33,47611.34)	382.29(265.99,516.03)	23583.53(15451.77,34292.76)	255.61(167.47,371.68)	2850.21(2085.26,3713.90)	37.78(27.64,49.22)	33501.10(23601.45,44417.03)	444.03(312.82,588.71)	22383.50(14672.10,32991.72)	296.68(194.47,437.28)	0.11(0.07,0.16)	0.44(0.41,0.48)	0.44(0.40,0.47)
Syrian Arab Republic	1524.47(1071.44,2026.44)	31.78(22.33,42.24)	13616.88(9405.60,18312.57)	283.84(196.05,381.71)	8892.83(5784.00,12980.32)	185.37(120.56,270.57)	1499.94(1060.89,2079.25)	29.49(20.86,40.88)	13491.59(9397.85,18279.56)	265.26(184.77,359.40)	8694.26(5854.59,12682.16)	170.94(115.11,249.35)	-0.38(-0.51,-0.25)	0.11(-0.04,0.27)	0.07(-0.10,0.24)
Switzerland	815.27(590.28,1086.26)	30.94(22.40,41.23)	9029.51(6227.39,12097.88)	342.68(236.34,459.13)	5841.85(3857.69,8498.78)	221.71(146.41,322.54)	834.16(599.24,1116.63)	30.04(21.58,40.22)	9819.74(6979.34,13245.67)	353.67(251.37,477.05)	6387.78(4279.70,9055.78)	230.06(154.14,326.15)	-0.02(-0.07,0.03)	-0.03(-0.09,0.03)	-0.00(-0.06,0.06)
Sweden	869.23(702.10,1067.93)	29.61(23.92,36.38)	8916.76(7193.44,10919.36)	303.76(245.05,371.98)	5850.71(4205.45,7679.41)	199.31(143.26,261.61)	953.79(742.73,1197.93)	29.42(22.91,36.96)	9733.66(7480.67,12298.67)	300.28(230.78,379.41)	6361.99(4457.25,8706.37)	196.27(137.51,268.59)	-0.02(-0.05,0.01)	-0.14(-0.20,-0.07)	-0.14(-0.20,-0.07)
Suriname	37.08(30.62,44.49)	22.77(18.81,27.32)	368.50(298.76,435.90)	226.29(183.46,267.67)	242.31(173.75,325.39)	148.80(106.70,199.81)	47.14(39.21,55.24)	21.96(18.27,25.73)	521.54(432.84,622.65)	242.97(201.65,290.07)	340.10(243.77,446.74)	158.44(113.56,208.12)	-0.09(-0.12,-0.07)	0.15(0.11,0.19)	0.14(0.10,0.18)
Sudan	2322.47(1649.35,3103.22)	30.48(21.64,40.72)	21168.44(14525.06,29018.33)	277.78(190.60,380.79)	13766.72(8996.09,20385.30)	180.65(118.05,267.50)	5616.71(3958.68,7456.80)	30.38(21.41,40.34)	53573.35(37159.03,72707.91)	289.81(201.02,393.32)	34975.22(22761.78,51080.98)	189.20(123.13,276.33)	-0.03(-0.05,-0.01)	0.12(0.10,0.14)	0.13(0.11,0.15)
Sri Lanka	2692.33(1949.90,3560.11)	36.41(26.37,48.14)	27433.90(19141.83,37137.52)	371.00(258.86,502.22)	18105.65(12012.44,27278.04)	244.85(162.45,368.89)	2934.15(2138.26,3851.30)	36.38(26.51,47.76)	31646.20(22076.50,42654.10)	392.41(273.74,528.90)	20905.64(13543.88,30400.02)	259.23(167.94,376.95)	0.03(0.00,0.06)	0.31(0.27,0.35)	0.33(0.28,0.38)
Spain	4308.08(3866.10,4756.28)	29.05(26.07,32.07)	44734.54(41088.88,48035.86)	301.65(277.07,323.91)	29328.97(22465.99,35544.21)	197.77(151.49,239.68)	3585.41(3185.39,4027.90)	28.88(25.66,32.44)	41353.34(37857.87,44545.92)	333.06(304.91,358.78)	27059.27(20239.97,33402.28)	217.94(163.01,269.02)	-0.10(-0.14,-0.05)	0.49(0.37,0.61)	0.48(0.36,0.61)
South Sudan	689.29(497.28,902.63)	29.86(21.54,39.10)	5899.58(4054.42,8108.44)	255.56(175.63,351.25)	3839.51(2539.16,5654.99)	166.32(109.99,244.97)	1020.45(731.91,1379.94)	28.35(20.34,38.34)	8669.98(5958.94,12014.10)	240.89(165.57,333.81)	5603.38(3649.37,8181.97)	155.69(101.40,227.33)	-0.16(-0.22,-0.11)	-0.06(-0.16,0.04)	-0.06(-0.17,0.04)
South Africa	4736.72(3675.55,5890.32)	30.10(23.36,37.43)	43466.20(33273.00,54561.02)	276.23(211.45,346.73)	28170.51(20340.92,37997.76)	179.02(129.27,241.47)	7154.95(5571.82,8913.94)	29.51(22.98,36.76)	75757.63(58349.79,95407.37)	312.44(240.65,393.48)	48414.14(35359.55,64297.83)	199.67(145.83,265.18)	0.03(-0.01,0.07)	0.39(0.31,0.48)	0.35(0.26,0.45)
Somalia	804.59(584.35,1069.11)	27.75(20.16,36.88)	7003.54(4854.69,9679.90)	241.56(167.45,333.88)	4533.49(2939.95,6824.03)	156.37(101.40,235.37)	2297.89(1653.76,3043.25)	27.72(19.95,36.71)	18647.59(12973.40,25663.76)	224.92(156.48,309.55)	12165.01(8135.92,17852.83)	146.73(98.13,215.34)	0.03(-0.05,0.12)	0.11(-0.05,0.27)	0.14(-0.01,0.30)
Solomon Islands	44.89(32.63,59.58)	35.00(25.44,46.45)	387.82(266.93,528.29)	302.36(208.11,411.87)	256.93(168.56,386.52)	200.31(131.41,301.34)	94.95(68.71,125.77)	34.71(25.12,45.98)	890.90(620.21,1222.70)	325.72(226.75,447.02)	589.42(395.31,874.52)	215.50(144.53,319.73)	-0.07(-0.10,-0.05)	0.29(0.24,0.34)	0.29(0.24,0.33)
Socialist Republic of Viet Nam	11752.05(8449.85,15278.59)	41.21(29.63,53.58)	117194.38(81873.05,155130.38)	410.95(287.10,543.98)	77720.41(51996.93,111031.94)	272.53(182.33,389.34)	14950.43(10978.35,19148.49)	38.94(28.60,49.88)	183836.59(132308.64,240340.20)	478.86(344.64,626.05)	122507.92(83295.17,177728.92)	319.11(216.97,462.95)	-0.03(-0.09,0.02)	0.54(0.44,0.64)	0.56(0.47,0.65)
Slovenia	208.54(149.64,277.26)	27.21(19.53,36.18)	2325.09(1656.62,3146.87)	303.40(216.17,410.64)	1527.18(1020.25,2181.77)	199.28(133.13,284.70)	152.78(110.51,205.35)	26.83(19.41,36.06)	1865.52(1314.98,2543.82)	327.63(230.94,446.75)	1226.66(796.98,1798.93)	215.43(139.97,315.93)	-0.04(-0.09,0.01)	0.35(0.31,0.40)	0.36(0.32,0.41)
Slovakia	543.86(389.91,728.88)	26.57(19.05,35.61)	6026.52(4218.13,8123.51)	294.40(206.06,396.84)	3966.69(2616.57,5750.77)	193.78(127.82,280.93)	455.84(332.00,607.09)	26.64(19.40,35.48)	5573.21(3838.50,7569.77)	325.67(224.30,442.34)	3675.95(2346.13,5317.04)	214.80(137.10,310.70)	0.04(-0.03,0.11)	0.53(0.43,0.62)	0.54(0.44,0.63)
Singapore	462.43(332.10,621.12)	30.64(22.00,41.15)	4947.83(3441.88,6710.34)	327.83(228.05,444.61)	3281.44(2208.54,4685.12)	217.42(146.33,310.42)	558.94(405.16,743.38)	29.06(21.06,38.64)	7419.09(5327.39,10083.16)	385.67(276.93,524.15)	4908.44(3286.01,7006.86)	255.15(170.82,364.24)	-0.16(-0.21,-0.11)	0.46(0.36,0.55)	0.46(0.37,0.56)
Sierra Leone	489.37(353.03,645.96)	30.64(22.10,40.44)	4419.85(3095.94,6030.59)	276.69(193.81,377.52)	2858.47(1910.40,4117.06)	178.94(119.59,257.73)	1118.38(801.02,1488.74)	29.99(21.48,39.92)	9850.68(6888.87,13643.28)	264.11(184.70,365.80)	6431.91(4161.98,9467.27)	172.45(111.59,253.83)	-0.06(-0.08,-0.05)	-0.26(-0.30,-0.21)	-0.21(-0.26,-0.16)
Seychelles	11.88(8.43,15.85)	38.04(26.99,50.77)	117.97(82.25,159.49)	377.89(263.46,510.87)	78.41(51.81,116.84)	251.15(165.97,374.27)	14.12(10.29,18.51)	36.79(26.80,48.23)	165.21(115.01,226.31)	430.39(299.63,589.57)	109.53(72.18,161.45)	285.35(188.04,420.60)	-0.02(-0.07,0.02)	0.41(0.39,0.44)	0.42(0.39,0.45)
Serbia	966.20(694.99,1282.39)	26.91(19.35,35.71)	10502.33(7266.49,14244.62)	292.45(202.34,396.66)	6955.25(4619.65,10009.29)	193.68(128.64,278.72)	787.72(573.77,1050.90)	26.57(19.36,35.45)	9008.95(6208.43,12065.71)	303.92(209.44,407.04)	5958.37(3965.07,8675.32)	201.00(133.76,292.66)	-0.02(-0.04,-0.00)	0.21(0.15,0.28)	0.22(0.16,0.29)
Senegal	847.42(606.61,1125.25)	30.71(21.98,40.78)	7350.67(5070.62,10156.42)	266.38(183.75,368.06)	4779.38(3069.25,7055.92)	173.20(111.23,255.70)	1962.73(1424.04,2630.56)	30.44(22.09,40.80)	17572.85(12215.94,24322.88)	272.54(189.46,377.22)	11446.70(7482.44,16647.35)	177.53(116.05,258.18)	-0.01(-0.02,-0.01)	0.10(0.09,0.11)	0.12(0.11,0.14)
Saudi Arabia	2180.32(1537.45,2849.04)	32.81(23.14,42.87)	21428.13(15088.37,29011.76)	322.46(227.05,436.58)	14066.83(9224.35,20470.00)	211.68(138.81,308.04)	5723.59(4163.74,7522.37)	30.90(22.48,40.61)	71665.69(50900.91,98150.04)	386.92(274.81,529.90)	46713.70(31316.23,68633.50)	252.20(169.07,370.55)	-0.15(-0.17,-0.14)	0.59(0.51,0.66)	0.58(0.50,0.65)
Sao Tome and Principe	13.29(9.59,17.53)	30.95(22.35,40.84)	112.12(76.66,151.83)	261.17(178.58,353.68)	73.78(48.65,107.89)	171.87(113.32,251.32)	27.83(20.06,36.47)	30.62(22.07,40.13)	259.29(180.86,348.57)	285.29(198.99,383.52)	171.07(113.44,243.06)	188.22(124.82,267.43)	-0.02(-0.04,0.00)	0.41(0.36,0.46)	0.42(0.36,0.47)
Samoa	24.75(17.58,33.20)	36.95(26.25,49.58)	216.83(149.79,296.86)	323.80(223.68,443.32)	143.85(94.39,216.15)	214.81(140.95,322.79)	29.43(21.09,38.93)	36.63(26.25,48.46)	282.10(195.97,383.14)	351.09(243.90,476.84)	186.79(123.13,274.26)	232.48(153.25,341.34)	-0.02(-0.06,0.01)	0.18(0.11,0.24)	0.16(0.09,0.23)
Saint Vincent and the Grenadines	12.16(8.69,16.68)	26.47(18.91,36.31)	116.26(79.77,162.28)	253.12(173.67,353.31)	76.37(49.56,113.63)	166.26(107.89,247.38)	10.66(7.80,14.24)	25.80(18.87,34.46)	116.10(80.17,158.97)	280.97(194.01,384.72)	76.15(49.77,109.42)	184.29(120.45,264.81)	-0.07(-0.08,-0.06)	0.29(0.25,0.33)	0.28(0.24,0.32)
Saint Lucia	15.03(10.79,20.71)	26.72(19.18,36.82)	144.66(99.28,199.79)	257.13(176.48,355.12)	94.98(60.74,139.97)	168.82(107.96,248.79)	17.22(12.49,22.78)	26.05(18.89,34.46)	196.58(134.86,270.57)	297.43(204.04,409.37)	128.93(85.62,189.31)	195.07(129.54,286.43)	-0.07(-0.09,-0.05)	0.37(0.34,0.41)	0.37(0.34,0.41)
Saint Kitts and Nevis	4.59(3.27,6.11)	26.55(18.95,35.35)	47.06(32.81,64.77)	272.32(189.85,374.78)	30.91(20.54,45.29)	178.87(118.85,262.06)	5.97(4.33,8.01)	26.27(19.04,35.24)	69.40(48.40,95.27)	305.38(212.95,419.17)	45.40(30.10,66.02)	199.75(132.46,290.50)	-0.01(-0.03,0.00)	0.28(0.25,0.30)	0.28(0.26,0.30)
Rwanda	798.83(575.30,1062.11)	29.15(20.99,38.76)	7052.99(4860.57,9776.21)	257.36(177.36,356.72)	4590.99(2986.02,6773.30)	167.52(108.96,247.15)	1645.49(1194.85,2175.17)	29.01(21.07,38.35)	14992.22(10599.02,20507.19)	264.35(186.89,361.59)	9798.99(6457.43,14251.55)	172.78(113.86,251.29)	0.08(0.03,0.13)	0.21(0.06,0.35)	0.25(0.08,0.41)
Russian Federation	13439.20(10391.93,16699.35)	23.10(17.86,28.71)	154169.55(118020.19,193060.89)	265.03(202.88,331.88)	100649.55(72063.73,134480.50)	173.02(123.88,231.18)	11262.38(8721.64,13970.67)	24.23(18.77,30.06)	141486.95(109913.58,176911.75)	304.44(236.50,380.66)	92111.13(66550.44,123125.35)	198.19(143.20,264.93)	0.45(0.31,0.59)	0.72(0.48,0.97)	0.74(0.49,0.99)
Romania	2297.25(1638.24,3044.64)	26.44(18.86,35.05)	24272.64(16677.32,33090.14)	279.41(191.98,380.91)	15880.14(10757.62,23074.59)	182.80(123.84,265.62)	1419.48(1051.28,1872.79)	26.34(19.51,34.75)	16339.70(11409.07,21908.74)	303.19(211.70,406.53)	10756.92(6969.17,15559.05)	199.60(129.32,288.71)	-0.07(-0.12,-0.02)	0.51(0.43,0.59)	0.54(0.46,0.63)
Republic of the Gambia	115.97(83.57,152.68)	30.76(22.16,40.50)	1014.85(697.09,1382.81)	269.16(184.89,366.76)	661.59(439.81,972.51)	175.47(116.65,257.94)	300.21(218.05,394.17)	30.02(21.80,39.41)	2642.33(1793.57,3582.65)	264.20(179.33,358.22)	1717.47(1141.23,2489.27)	171.72(114.11,248.89)	-0.07(-0.08,-0.06)	-0.05(-0.05,-0.04)	-0.05(-0.06,-0.03)
Republic of San Marino	2.89(2.11,3.87)	30.76(22.42,41.18)	30.11(21.06,40.88)	320.57(224.25,435.31)	19.78(12.98,28.32)	210.62(138.19,301.59)	2.69(1.95,3.56)	29.99(21.79,39.69)	28.95(20.06,38.93)	322.97(223.84,434.42)	18.91(12.59,27.66)	211.05(140.53,308.58)	-0.13(-0.17,-0.09)	-0.01(-0.18,0.15)	-0.03(-0.19,0.14)
Republic of Palau	2.59(1.88,3.42)	37.06(26.88,48.99)	25.95(18.10,35.30)	372.00(259.47,506.12)	17.19(11.35,24.96)	246.41(162.66,357.87)	2.16(1.59,2.85)	36.64(27.01,48.40)	24.01(16.83,32.67)	407.62(285.79,554.78)	15.82(10.59,22.83)	268.57(179.80,387.63)	-0.01(-0.03,0.01)	0.12(0.02,0.23)	0.11(-0.00,0.22)
Republic of Niue	0.30(0.21,0.39)	36.73(26.53,47.95)	2.86(2.04,3.83)	355.83(253.15,475.77)	1.89(1.25,2.78)	235.42(154.71,345.45)	0.21(0.15,0.28)	36.77(26.59,48.79)	2.12(1.47,2.91)	372.88(259.73,513.23)	1.40(0.96,2.03)	246.00(168.38,357.05)	0.04(0.01,0.06)	0.23(0.19,0.27)	0.22(0.18,0.26)
Republic of Nauru	1.51(1.08,1.99)	37.30(26.77,49.22)	14.91(10.30,20.29)	368.85(254.70,501.79)	9.86(6.47,14.25)	243.90(160.05,352.41)	1.70(1.24,2.25)	36.54(26.54,48.30)	16.61(11.40,22.70)	356.84(244.85,487.66)	10.96(7.23,15.99)	235.58(155.42,343.56)	-0.05(-0.11,0.00)	-0.09(-0.16,-0.02)	-0.09(-0.17,-0.02)
Republic of Moldova	426.16(312.81,566.27)	24.45(17.95,32.49)	4742.27(3318.52,6381.71)	272.10(190.41,366.17)	3118.61(2090.59,4473.62)	178.94(119.95,256.69)	296.30(217.39,394.38)	23.89(17.53,31.80)	3708.35(2617.17,4961.94)	299.00(211.02,400.07)	2442.75(1627.24,3495.05)	196.95(131.20,281.80)	0.06(-0.00,0.12)	0.35(0.17,0.54)	0.37(0.19,0.55)
Republic of Korea	6596.24(4802.71,8880.61)	31.34(22.82,42.19)	66930.71(46116.97,92112.86)	317.99(219.10,437.63)	44051.24(29394.18,65082.03)	209.29(139.65,309.21)	4972.07(3606.41,6692.43)	31.07(22.54,41.82)	57438.73(40157.56,77122.32)	358.96(250.96,481.97)	38042.20(25299.13,55586.58)	237.74(158.10,347.38)	-0.05(-0.08,-0.02)	0.25(0.19,0.30)	0.27(0.21,0.32)
Republic of Côte d'Ivoire	1445.19(1042.77,1955.19)	30.55(22.05,41.34)	12742.90(8782.43,17916.49)	269.40(185.67,378.78)	8186.84(5289.62,12087.16)	173.08(111.83,255.54)	3355.11(2404.93,4437.58)	29.92(21.45,39.58)	31229.43(21377.30,43164.43)	278.54(190.67,384.99)	20343.13(13286.64,29884.40)	181.44(118.51,266.55)	-0.06(-0.07,-0.04)	0.16(0.12,0.20)	0.20(0.16,0.24)
Republic of Cabo Verde	41.44(29.22,55.66)	31.69(22.34,42.56)	352.01(239.65,488.29)	269.21(183.28,373.43)	230.93(145.31,341.30)	176.60(111.13,261.02)	78.00(55.99,102.22)	31.12(22.34,40.79)	802.75(558.67,1082.84)	320.31(222.92,432.07)	524.04(351.40,764.82)	209.10(140.21,305.17)	0.04(-0.01,0.09)	0.45(0.32,0.57)	0.45(0.33,0.57)
Qatar	77.81(55.21,104.20)	32.91(23.35,44.07)	1002.33(711.29,1371.79)	423.91(300.82,580.16)	658.62(434.70,957.59)	278.54(183.84,404.99)	528.11(371.94,726.36)	31.96(22.51,43.95)	7672.05(5436.11,10383.78)	464.27(328.96,628.37)	5040.97(3242.86,7527.95)	305.05(196.24,455.55)	0.20(0.09,0.30)	0.32(0.27,0.37)	0.34(0.29,0.40)
Puerto Rico	378.64(276.56,506.56)	26.77(19.55,35.81)	4045.83(2818.65,5531.81)	286.01(199.26,391.06)	2666.92(1728.27,3883.44)	188.53(122.18,274.53)	276.23(202.20,372.77)	26.71(19.55,36.04)	3116.71(2153.92,4275.76)	301.34(208.25,413.41)	2048.26(1352.05,2924.83)	198.04(130.72,282.79)	0.00(-0.01,0.02)	0.16(0.14,0.18)	0.17(0.15,0.19)
Principality of Monaco	2.88(2.07,3.84)	31.45(22.61,42.01)	33.05(23.23,45.31)	361.23(253.88,495.20)	21.59(14.51,31.47)	236.02(158.64,343.99)	2.89(2.10,3.84)	31.05(22.55,41.22)	32.27(22.55,44.06)	346.23(241.88,472.71)	20.99(14.05,31.28)	225.14(150.76,335.58)	-0.04(-0.10,0.03)	-0.34(-0.43,-0.25)	-0.35(-0.44,-0.27)
Portugal	1099.48(806.79,1453.30)	29.04(21.31,38.38)	11280.30(7861.29,15338.16)	297.94(207.64,405.12)	7315.70(4878.35,10745.66)	193.22(128.85,283.82)	858.71(637.11,1142.63)	29.09(21.58,38.71)	9521.50(6628.98,12916.11)	322.59(224.59,437.59)	6181.18(4140.45,8791.78)	209.42(140.28,297.86)	-0.07(-0.10,-0.04)	0.34(0.25,0.44)	0.35(0.26,0.44)
Poland	3843.37(2992.95,4749.39)	26.61(20.72,32.88)	44052.57(34020.29,55143.03)	304.97(235.52,381.75)	28866.46(20896.83,38682.48)	199.84(144.67,267.79)	3264.06(2513.33,4080.13)	26.98(20.77,33.72)	40315.94(31144.10,50287.40)	333.23(257.42,415.65)	26539.32(18566.55,35422.10)	219.36(153.46,292.78)	0.11(0.02,0.20)	0.50(0.35,0.66)	0.53(0.38,0.68)
Plurinational State of Bolivia	693.08(502.01,920.57)	28.10(20.36,37.33)	6709.43(4688.88,9058.81)	272.07(190.14,367.34)	4387.55(2875.03,6552.53)	177.92(116.58,265.71)	1389.26(1005.45,1853.69)	28.27(20.46,37.72)	14549.43(10138.05,19918.45)	296.08(206.31,405.34)	9524.97(6329.31,13975.29)	193.83(128.80,284.40)	0.03(0.02,0.03)	0.27(0.20,0.33)	0.28(0.22,0.35)
Philippines	9641.95(7462.25,11934.38)	37.20(28.79,46.04)	91964.80(71005.80,115218.71)	354.82(273.95,444.53)	60583.10(44118.43,81345.49)	233.74(170.22,313.84)	17534.62(13661.38,21680.55)	37.11(28.91,45.88)	179097.61(137961.33,224846.20)	379.04(291.98,475.86)	118451.50(85382.25,157915.34)	250.69(180.70,334.21)	0.04(0.00,0.08)	0.21(0.18,0.25)	0.24(0.21,0.27)
Peru	2563.61(1828.58,3420.54)	28.90(20.61,38.56)	24647.80(16996.10,33627.40)	277.84(191.59,379.06)	16260.48(10692.90,24245.92)	183.29(120.53,273.31)	4311.78(3072.58,5790.85)	29.01(20.68,38.97)	46478.58(32101.72,63384.53)	312.75(216.01,426.51)	30586.24(20000.52,44936.02)	205.81(134.58,302.37)	0.00(-0.01,0.02)	0.36(0.34,0.38)	0.37(0.36,0.39)
Paraguay	452.85(327.14,599.61)	28.89(20.87,38.26)	4515.90(3132.69,6114.10)	288.13(199.88,390.10)	2957.82(1980.47,4351.08)	188.72(126.36,277.62)	884.70(636.56,1185.29)	28.92(20.81,38.74)	9436.84(6548.41,12931.12)	308.44(214.03,422.65)	6129.63(3990.35,9043.83)	200.34(130.42,295.59)	0.02(0.01,0.04)	0.19(0.10,0.28)	0.18(0.09,0.27)
Papua New Guinea	597.63(440.90,796.43)	36.11(26.64,48.12)	5545.41(3818.75,7651.77)	335.03(230.71,462.29)	3620.73(2402.88,5275.14)	218.75(145.17,318.70)	1550.31(1131.84,2047.19)	36.23(26.45,47.84)	15158.84(10533.38,20693.92)	354.22(246.13,483.56)	9960.07(6628.69,14574.66)	232.74(154.89,340.57)	-0.00(-0.03,0.02)	0.11(0.08,0.15)	0.14(0.10,0.17)
Panama	297.28(214.75,397.04)	29.39(21.23,39.25)	2926.23(2033.97,3990.17)	289.28(201.07,394.46)	1927.76(1282.80,2796.39)	190.57(126.81,276.44)	486.96(354.08,643.03)	29.50(21.45,38.96)	5153.51(3535.66,7034.96)	312.25(214.22,426.24)	3381.11(2255.50,4898.52)	204.86(136.66,296.80)	-0.02(-0.04,0.01)	0.19(0.15,0.23)	0.18(0.14,0.21)
Palestine	249.03(174.79,338.47)	32.45(22.77,44.10)	2191.90(1482.99,3019.35)	285.59(193.22,393.40)	1426.88(946.65,2066.46)	185.91(123.34,269.25)	692.96(496.82,922.71)	31.73(22.75,42.26)	6724.27(4667.32,9212.10)	307.94(213.74,421.87)	4357.99(2892.70,6366.11)	199.57(132.47,291.54)	-0.07(-0.10,-0.03)	0.08(0.01,0.15)	0.08(0.01,0.16)
Pakistan	14650.28(11165.83,18324.88)	35.90(27.36,44.91)	139581.27(106578.84,174785.98)	342.07(261.19,428.34)	91559.63(65142.47,122411.46)	224.38(159.64,299.99)	34510.72(26651.75,42582.78)	34.89(26.95,43.05)	355616.47(274995.27,445531.89)	359.55(278.04,450.46)	232188.23(167017.02,311287.52)	234.76(168.86,314.73)	-0.13(-0.14,-0.11)	0.11(0.09,0.14)	0.11(0.09,0.13)
Oman	267.94(192.24,352.75)	32.29(23.17,42.51)	2977.20(2088.17,4030.74)	358.83(251.68,485.81)	1955.40(1312.67,2836.09)	235.68(158.21,341.82)	714.45(511.35,959.42)	30.87(22.10,41.46)	9448.58(6720.08,12839.56)	408.27(290.37,554.79)	6205.44(4197.62,8868.30)	268.13(181.38,383.20)	0.02(-0.07,0.11)	0.53(0.32,0.74)	0.54(0.32,0.75)
Norway	507.77(394.01,632.01)	31.74(24.63,39.51)	5344.58(4108.04,6659.17)	334.07(256.78,416.25)	3487.82(2526.87,4718.16)	218.01(157.95,294.92)	561.51(437.04,694.27)	31.64(24.63,39.12)	6158.91(4760.98,7688.43)	347.03(268.26,433.21)	4017.81(2864.53,5434.25)	226.39(161.40,306.20)	-0.02(-0.06,0.02)	-0.01(-0.08,0.06)	0.01(-0.06,0.08)
Northern Mariana Islands	9.28(6.67,12.53)	39.64(28.48,53.48)	102.82(71.09,140.18)	439.02(303.55,598.57)	68.21(44.82,100.35)	291.24(191.38,428.49)	6.26(4.53,8.23)	37.99(27.48,49.92)	66.98(47.08,90.48)	406.22(285.57,548.78)	44.34(30.53,64.44)	268.93(185.17,390.85)	-0.24(-0.37,-0.11)	-0.60(-0.78,-0.43)	-0.60(-0.77,-0.42)
Nigeria	11051.92(8569.77,13676.84)	32.37(25.10,40.06)	97230.76(73901.12,121532.02)	284.77(216.44,355.94)	62907.41(45051.07,84676.11)	184.24(131.94,248.00)	29127.69(22540.75,35985.70)	32.39(25.06,40.01)	254843.67(194580.63,318484.46)	283.35(216.35,354.11)	166129.69(118369.40,225554.01)	184.71(131.61,250.79)	-0.00(-0.01,0.00)	0.03(-0.01,0.06)	0.07(0.03,0.11)
Niger	836.01(604.10,1118.09)	30.04(21.70,40.17)	7248.16(5044.33,10028.83)	260.41(181.23,360.32)	4702.37(3093.37,6978.93)	168.95(111.14,250.74)	2639.73(1886.99,3493.18)	29.60(21.16,39.17)	21573.72(14704.20,29427.28)	241.93(164.89,330.00)	14207.86(9446.65,20601.73)	159.33(105.94,231.03)	-0.06(-0.08,-0.05)	-0.27(-0.32,-0.22)	-0.22(-0.27,-0.16)
Nicaragua	424.75(305.76,573.58)	28.78(20.71,38.86)	3951.73(2737.56,5384.42)	267.72(185.47,364.79)	2562.09(1660.77,3720.95)	173.58(112.51,252.09)	811.47(588.85,1083.18)	28.51(20.69,38.06)	8523.76(5845.22,11712.67)	299.49(205.37,411.53)	5585.31(3604.24,8207.11)	196.24(126.64,288.36)	-0.01(-0.02,0.01)	0.39(0.33,0.45)	0.45(0.39,0.51)
New Zealand	633.22(493.12,775.04)	45.84(35.70,56.10)	7193.67(5620.60,8887.23)	520.73(406.86,643.32)	4643.59(3363.65,6236.44)	336.14(243.48,451.44)	825.79(644.05,1010.40)	45.84(35.75,56.09)	9934.50(7839.54,12317.36)	551.49(435.19,683.77)	6457.45(4680.69,8483.32)	358.47(259.84,470.93)	0.09(0.04,0.13)	0.02(-0.04,0.08)	0.05(-0.01,0.11)
Netherlands	2642.53(2150.83,3181.73)	43.82(35.67,52.77)	27809.27(22414.20,33622.37)	461.20(371.72,557.60)	18262.77(13156.79,24208.87)	302.88(218.20,401.49)	2215.80(1717.96,2757.24)	41.96(32.53,52.22)	23333.56(17520.14,30167.48)	441.89(331.79,571.31)	15261.67(10827.38,21135.73)	289.02(205.05,400.27)	-0.16(-0.18,-0.13)	-0.35(-0.46,-0.24)	-0.35(-0.46,-0.24)
Nepal	2413.23(1780.75,3160.40)	33.03(24.38,43.26)	24828.90(17213.41,32993.13)	339.88(235.64,451.64)	16056.63(10537.71,23149.73)	219.80(144.25,316.90)	4315.78(3081.82,5643.62)	32.19(22.99,42.09)	45295.20(31138.16,60360.10)	337.83(232.24,450.19)	29542.19(19857.23,42439.86)	220.34(148.10,316.54)	-0.14(-0.16,-0.11)	-0.07(-0.10,-0.04)	-0.05(-0.07,-0.02)
Namibia	163.68(117.31,218.88)	29.27(20.98,39.14)	1417.69(996.30,1960.79)	253.52(178.16,350.64)	922.35(614.28,1350.74)	164.94(109.85,241.55)	307.80(218.76,409.59)	29.45(20.93,39.19)	2944.37(2052.27,4033.66)	281.74(196.37,385.97)	1899.08(1249.51,2802.58)	181.72(119.56,268.17)	0.05(0.04,0.06)	0.34(0.31,0.38)	0.35(0.31,0.39)
Myanmar	5938.66(4353.74,7798.90)	34.59(25.36,45.43)	55862.01(39204.41,76063.82)	325.40(228.37,443.07)	36738.58(23953.89,53712.00)	214.00(139.53,312.87)	7909.45(5765.12,10433.24)	35.18(25.64,46.41)	80450.08(56508.62,109438.12)	357.85(251.35,486.79)	53289.02(35624.81,77860.93)	237.03(158.46,346.33)	0.12(0.08,0.16)	0.41(0.37,0.44)	0.45(0.41,0.48)
Mozambique	1325.09(971.54,1731.62)	27.94(20.48,36.51)	11325.23(7905.28,15537.60)	238.77(166.67,327.58)	7246.02(4763.36,10091.25)	152.77(100.43,212.76)	3431.65(2470.77,4565.45)	28.54(20.55,37.97)	28620.41(19674.35,39420.19)	238.04(163.63,327.86)	18251.96(11696.34,26985.30)	151.80(97.28,224.44)	0.06(0.02,0.09)	0.05(-0.01,0.12)	0.08(0.02,0.14)
Morocco	3268.67(2285.67,4347.70)	31.44(21.98,41.82)	31098.33(21930.38,42195.12)	299.12(210.94,405.85)	20249.00(13269.01,29611.10)	194.76(127.63,284.81)	4467.60(3239.85,5864.22)	30.43(22.07,39.94)	47810.66(33445.29,64784.63)	325.66(227.81,441.27)	31107.95(20720.42,45397.12)	211.89(141.13,309.22)	-0.10(-0.11,-0.10)	0.28(0.24,0.32)	0.29(0.24,0.33)
Montenegro	68.16(48.85,90.02)	27.15(19.46,35.86)	717.21(496.19,979.33)	285.71(197.66,390.13)	473.75(308.36,694.92)	188.73(122.84,276.83)	55.20(39.69,73.95)	26.83(19.29,35.95)	615.32(427.28,828.75)	299.09(207.69,402.84)	404.31(269.28,589.69)	196.53(130.89,286.64)	-0.01(-0.04,0.02)	0.19(0.14,0.24)	0.20(0.15,0.25)
Mongolia	239.54(170.18,313.96)	27.11(19.26,35.53)	2158.09(1491.35,2904.63)	244.22(168.77,328.70)	1421.46(924.34,2075.15)	160.86(104.60,234.83)	335.75(243.69,445.65)	26.60(19.31,35.31)	3756.90(2636.18,5060.39)	297.66(208.87,400.94)	2468.76(1665.79,3720.66)	195.60(131.98,294.79)	0.04(0.01,0.08)	0.62(0.54,0.70)	0.62(0.54,0.70)
Mexico	10852.72(8282.53,13466.86)	30.43(23.23,37.76)	101983.62(77437.76,127360.01)	285.97(217.14,357.13)	66849.00(48777.55,90591.16)	187.45(136.78,254.03)	15496.47(12004.61,19336.74)	30.08(23.30,37.54)	164536.81(125522.30,204524.67)	319.42(243.68,397.05)	107609.57(78318.55,143629.19)	208.90(152.04,278.83)	-0.06(-0.08,-0.04)	0.32(0.30,0.35)	0.31(0.29,0.34)
Mauritius	184.57(134.26,245.07)	37.13(27.01,49.30)	1970.75(1385.59,2704.39)	396.44(278.73,544.02)	1299.83(850.17,1908.28)	261.47(171.02,383.87)	169.02(122.96,218.52)	37.13(27.01,48.00)	1874.30(1316.21,2507.03)	411.75(289.15,550.74)	1234.70(834.35,1816.23)	271.24(183.29,398.99)	0.08(0.03,0.12)	0.18(0.15,0.22)	0.18(0.15,0.22)
Mauritania	236.52(170.71,312.95)	30.76(22.20,40.70)	2119.59(1486.29,2881.64)	275.69(193.32,374.81)	1390.28(908.17,2092.15)	180.83(118.12,272.12)	524.83(379.31,693.92)	30.75(22.22,40.65)	4687.14(3222.93,6451.90)	274.58(188.80,377.96)	3082.54(2021.86,4510.14)	180.58(118.44,264.21)	-0.02(-0.02,-0.01)	-0.03(-0.03,-0.02)	-0.02(-0.02,-0.01)
Marshall Islands	6.03(4.31,8.07)	35.14(25.14,47.03)	55.59(38.94,75.62)	324.11(227.03,440.85)	36.64(24.34,53.75)	213.61(141.93,313.38)	8.29(5.99,10.97)	34.94(25.26,46.25)	82.49(57.44,112.65)	347.76(242.16,474.90)	54.34(36.47,79.72)	229.09(153.74,336.05)	-0.01(-0.03,0.01)	0.39(0.32,0.47)	0.38(0.31,0.46)
Malta	40.53(29.50,53.13)	29.37(21.38,38.50)	452.37(324.15,609.59)	327.82(234.90,441.75)	296.88(197.90,436.09)	215.14(143.41,316.02)	39.89(29.00,53.48)	29.80(21.67,39.95)	473.64(331.95,641.18)	353.84(247.99,479.01)	308.58(204.30,438.64)	230.53(152.63,327.69)	0.08(0.05,0.11)	0.29(0.19,0.39)	0.29(0.19,0.39)
Mali	896.51(653.90,1195.34)	30.03(21.90,40.04)	7891.57(5512.62,10852.44)	264.31(184.64,363.48)	5129.12(3436.22,7570.55)	171.79(115.09,253.56)	2676.95(1917.89,3566.68)	30.05(21.53,40.04)	22648.28(15531.54,31338.44)	254.27(174.37,351.84)	14778.84(9431.87,21266.22)	165.92(105.89,238.76)	-0.01(-0.02,0.00)	-0.13(-0.14,-0.12)	-0.10(-0.12,-0.09)
Maldives	31.42(22.09,42.26)	38.67(27.19,52.00)	283.53(193.87,392.08)	348.89(238.56,482.46)	187.16(119.11,275.73)	230.30(146.57,339.29)	93.39(68.85,123.41)	35.89(26.46,47.44)	1279.90(905.45,1728.00)	491.96(348.03,664.19)	848.73(566.30,1244.38)	326.23(217.67,478.30)	0.02(-0.07,0.12)	1.15(0.92,1.39)	1.19(0.95,1.42)
Malaysia	2781.13(2007.72,3760.46)	37.47(27.05,50.67)	28394.80(19684.59,39175.97)	382.58(265.22,527.84)	18768.23(12221.21,28134.00)	252.88(164.66,379.07)	5250.33(3844.95,6980.92)	37.77(27.66,50.21)	58650.32(40893.60,81271.83)	421.87(294.15,584.58)	38927.66(25542.71,57793.20)	280.00(183.73,415.70)	0.15(0.11,0.19)	0.32(0.23,0.40)	0.33(0.25,0.41)
Malawi	1082.70(768.84,1458.37)	28.98(20.58,39.03)	9049.75(6164.59,12568.78)	242.20(164.98,336.38)	5819.90(3820.76,8623.55)	155.76(102.26,230.79)	2304.66(1655.01,3075.46)	28.16(20.22,37.58)	19259.20(13309.93,26463.00)	235.35(162.65,323.38)	12546.68(8134.89,18589.01)	153.32(99.41,227.16)	-0.10(-0.13,-0.06)	-0.01(-0.06,0.04)	0.07(0.01,0.13)
Madagascar	1332.37(970.50,1779.63)	29.41(21.43,39.29)	11606.66(8045.48,16078.90)	256.24(177.62,354.97)	7540.48(4781.61,11055.10)	166.47(105.56,244.06)	3429.87(2440.13,4571.86)	29.29(20.84,39.04)	30062.25(20673.75,41766.88)	256.71(176.54,356.65)	19593.70(12658.90,29318.78)	167.31(108.10,250.36)	-0.03(-0.04,-0.02)	-0.00(-0.03,0.02)	0.03(0.01,0.06)
Luxembourg	44.85(32.41,59.89)	30.39(21.96,40.58)	507.09(356.99,691.15)	343.62(241.91,468.34)	330.32(215.95,479.92)	223.83(146.33,325.21)	66.29(47.83,89.23)	30.05(21.68,40.45)	780.60(538.33,1053.80)	353.84(244.02,477.69)	507.94(334.32,749.81)	230.25(151.55,339.88)	0.01(-0.03,0.04)	-0.04(-0.09,0.01)	-0.02(-0.07,0.02)
Lithuania	354.31(252.62,471.40)	25.43(18.13,33.83)	3758.13(2585.35,5125.32)	269.72(185.55,367.85)	2469.97(1582.84,3588.19)	177.27(113.60,257.53)	206.54(147.85,275.50)	25.65(18.36,34.22)	2363.32(1680.20,3260.59)	293.54(208.70,404.99)	1542.16(1008.46,2260.74)	191.55(125.26,280.80)	0.09(0.04,0.13)	0.10(0.01,0.18)	0.11(0.03,0.19)
Libya	549.95(391.30,738.26)	32.73(23.29,43.94)	5044.67(3460.56,6899.56)	300.24(205.96,410.64)	3314.24(2176.31,4918.18)	197.25(129.53,292.71)	914.23(662.57,1198.92)	30.47(22.08,39.96)	10280.52(7185.57,13853.51)	342.62(239.48,461.70)	6691.84(4541.16,9561.29)	223.02(151.35,318.65)	-0.30(-0.35,-0.25)	0.59(0.51,0.67)	0.56(0.48,0.65)
Liberia	279.75(202.39,373.92)	30.32(21.94,40.53)	2532.64(1743.33,3461.21)	274.51(188.96,375.16)	1601.27(1080.14,2323.15)	173.56(117.08,251.81)	660.86(478.38,875.94)	29.43(21.31,39.01)	5930.04(4183.12,8096.04)	264.12(186.31,360.59)	3811.80(2500.86,5510.33)	169.78(111.39,245.43)	0.01(-0.03,0.06)	0.04(-0.07,0.16)	0.10(-0.02,0.22)
Lesotho	147.92(109.32,196.75)	27.41(20.26,36.46)	1297.41(903.49,1764.73)	240.45(167.45,327.06)	845.28(548.79,1227.02)	156.66(101.71,227.41)	233.78(167.96,312.78)	28.10(20.19,37.60)	2120.64(1469.09,2925.61)	254.94(176.61,351.71)	1348.77(885.63,1976.01)	162.15(106.47,237.55)	0.13(0.09,0.16)	0.28(0.22,0.34)	0.22(0.15,0.29)
Lebanon	371.55(262.90,488.61)	32.23(22.81,42.39)	3632.61(2529.40,4903.51)	315.12(219.42,425.37)	2344.07(1523.85,3348.51)	203.34(132.19,290.47)	717.77(517.36,953.92)	30.93(22.30,41.11)	8578.90(6012.46,11668.99)	369.72(259.12,502.90)	5571.47(3606.66,8231.73)	240.11(155.44,354.76)	-0.02(-0.07,0.04)	0.45(0.37,0.54)	0.50(0.42,0.58)
Latvia	241.27(173.30,317.93)	25.29(18.17,33.33)	2619.52(1835.65,3578.79)	274.59(192.42,375.15)	1718.33(1152.08,2471.85)	180.12(120.77,259.11)	132.36(96.36,174.14)	24.57(17.89,32.33)	1611.65(1151.60,2181.08)	299.22(213.81,404.95)	1056.66(706.81,1550.63)	196.18(131.23,287.89)	0.05(-0.00,0.11)	0.30(0.18,0.42)	0.32(0.20,0.44)
Lao People's Democratic Republic	538.03(382.13,711.72)	34.82(24.73,46.07)	5035.41(3514.60,6797.36)	325.91(227.48,439.95)	3315.01(2205.27,4895.77)	214.56(142.73,316.88)	1137.62(823.87,1485.95)	35.46(25.68,46.32)	11791.43(8095.79,15946.35)	367.58(252.37,497.10)	7818.60(5199.04,11292.59)	243.73(162.07,352.03)	0.17(0.14,0.21)	0.43(0.32,0.53)	0.46(0.36,0.56)
Kyrgyzstan	490.58(356.55,646.07)	27.20(19.77,35.82)	4777.33(3360.03,6501.47)	264.87(186.29,360.47)	3134.96(2053.16,4488.82)	173.81(113.84,248.88)	728.75(525.83,959.35)	26.78(19.32,35.25)	7598.12(5246.68,10303.88)	279.18(192.78,378.61)	5017.50(3345.64,7306.03)	184.36(122.93,268.45)	0.06(0.02,0.10)	0.06(-0.08,0.20)	0.09(-0.05,0.22)
Kuwait	282.64(200.49,375.91)	33.44(23.72,44.48)	3261.01(2269.00,4400.05)	385.87(268.49,520.65)	2147.03(1388.14,3101.22)	254.05(164.26,366.96)	649.84(472.91,867.14)	30.61(22.28,40.85)	8902.00(6354.47,11966.67)	419.36(299.35,563.74)	5805.67(3867.28,8148.81)	273.50(182.18,383.88)	-0.24(-0.29,-0.18)	0.23(0.19,0.26)	0.20(0.17,0.24)
Kiribati	10.83(7.81,14.45)	35.47(25.59,47.33)	101.29(69.57,138.73)	331.75(227.85,454.40)	66.27(43.14,98.28)	217.05(141.31,321.90)	17.13(12.54,22.82)	34.46(25.21,45.90)	167.73(118.16,228.02)	337.32(237.64,458.58)	110.30(73.21,155.45)	221.83(147.23,312.63)	0.03(-0.02,0.08)	-0.01(-0.09,0.08)	0.03(-0.05,0.11)
Kingdom of Eswatini	86.67(61.79,116.66)	28.76(20.50,38.71)	734.16(504.57,1004.52)	243.61(167.43,333.32)	481.39(310.27,717.43)	159.74(102.96,238.06)	147.44(104.96,195.53)	28.96(20.62,38.40)	1393.74(974.16,1920.36)	273.75(191.34,377.18)	890.42(587.16,1295.65)	174.89(115.33,254.48)	0.08(0.06,0.10)	0.40(0.34,0.46)	0.32(0.24,0.41)
Kenya	2647.39(2024.88,3277.69)	30.23(23.12,37.43)	22146.66(16817.25,27859.91)	252.89(192.03,318.12)	14482.55(10509.79,19582.30)	165.37(120.01,223.60)	6479.47(5031.98,8034.17)	29.93(23.24,37.11)	58097.17(44566.95,72867.05)	268.33(205.84,336.54)	38010.90(27101.36,51316.23)	175.56(125.17,237.01)	-0.03(-0.05,-0.01)	0.24(0.22,0.27)	0.28(0.24,0.31)
Kazakhstan	1855.76(1319.07,2509.34)	27.33(19.43,36.96)	19217.91(13447.20,26095.64)	283.08(198.07,384.38)	12636.39(8403.55,18211.34)	186.13(123.78,268.25)	1883.74(1349.68,2512.78)	27.03(19.37,36.05)	21425.76(15077.89,29219.00)	307.43(216.34,419.25)	14068.13(9100.24,20116.11)	201.86(130.57,288.64)	0.13(0.07,0.18)	0.27(0.12,0.42)	0.29(0.13,0.44)
Jordan	509.03(356.67,687.54)	33.12(23.21,44.73)	4390.77(2968.19,6044.47)	285.68(193.12,393.28)	2888.15(1874.83,4255.31)	187.91(121.98,276.87)	1700.26(1219.12,2229.17)	31.67(22.71,41.53)	17275.19(11868.94,23230.16)	321.81(221.10,432.74)	11344.23(7559.98,16696.90)	211.32(140.83,311.03)	-0.18(-0.20,-0.16)	0.34(0.29,0.39)	0.33(0.28,0.38)
Japan	14935.73(11829.28,18318.16)	33.33(26.40,40.88)	160368.09(124309.65,198026.31)	357.85(277.39,441.88)	106184.44(75961.94,140943.78)	236.94(169.50,314.50)	10890.68(8534.45,13507.79)	33.60(26.33,41.68)	124163.42(96910.07,154486.30)	383.10(299.01,476.66)	82199.16(58874.64,109713.21)	253.62(181.65,338.52)	0.07(-0.03,0.18)	0.45(0.29,0.62)	0.46(0.29,0.62)
Jamaica	263.94(191.47,354.37)	26.86(19.48,36.06)	2584.80(1766.51,3545.21)	263.01(179.75,360.74)	1707.09(1095.88,2552.09)	173.70(111.51,259.69)	314.92(226.99,421.82)	26.39(19.02,35.35)	3448.85(2364.54,4732.78)	289.03(198.16,396.63)	2270.52(1497.34,3298.54)	190.28(125.48,276.43)	-0.02(-0.05,0.01)	0.12(0.05,0.19)	0.12(0.06,0.19)
Italy	6074.11(4719.54,7579.83)	28.45(22.11,35.51)	64073.60(49232.80,80127.21)	300.13(230.62,375.33)	41817.52(30170.29,57003.26)	195.88(141.32,267.01)	4424.01(3491.27,5472.14)	28.01(22.10,34.64)	50421.07(39004.43,62697.94)	319.22(246.94,396.95)	33007.15(23645.25,44758.15)	208.97(149.70,283.37)	-0.08(-0.11,-0.05)	0.16(0.05,0.27)	0.18(0.07,0.29)
Israel	583.23(431.68,769.21)	30.52(22.59,40.25)	5989.12(4200.35,8008.88)	313.41(219.80,419.10)	3944.13(2626.47,5677.17)	206.39(137.44,297.08)	994.20(728.20,1335.07)	29.92(21.91,40.18)	10404.10(7273.42,14075.34)	313.09(218.88,423.57)	6821.75(4571.26,9692.68)	205.29(137.56,291.68)	-0.08(-0.11,-0.05)	0.15(0.09,0.20)	0.14(0.09,0.20)
Islamic Republic of Iran	7036.14(5397.53,8658.87)	32.40(24.85,39.87)	65250.04(50360.25,81147.12)	300.44(231.88,373.64)	42350.46(30587.68,56793.69)	195.00(140.84,261.50)	10391.32(8087.10,12857.78)	29.94(23.30,37.05)	130799.83(102191.86,162633.28)	376.91(294.47,468.64)	84662.67(61188.26,112210.33)	243.96(176.32,323.34)	-0.13(-0.22,-0.04)	0.89(0.75,1.02)	0.89(0.75,1.02)
Ireland	481.01(374.39,592.40)	35.07(27.29,43.19)	5443.46(4223.65,6942.57)	396.83(307.91,506.12)	3547.49(2474.40,4920.20)	258.61(180.39,358.69)	534.56(396.24,693.55)	34.16(25.32,44.32)	6411.78(4523.60,8460.80)	409.77(289.10,540.72)	4158.00(2818.66,6064.42)	265.74(180.14,387.57)	-0.06(-0.11,-0.01)	0.46(0.26,0.67)	0.45(0.25,0.65)
Iraq	2286.92(1610.73,3017.45)	31.83(22.42,42.00)	20911.74(14369.43,28083.76)	291.04(199.99,390.86)	13441.87(8934.21,19548.02)	187.08(124.34,272.06)	5455.98(3954.28,7153.04)	31.29(22.68,41.02)	54748.81(38109.59,73836.02)	313.99(218.56,423.46)	35508.88(23805.94,51814.95)	203.65(136.53,297.16)	-0.09(-0.14,-0.05)	0.29(0.25,0.34)	0.34(0.28,0.40)
Indonesia	28704.79(22118.67,35407.64)	36.78(28.34,45.37)	279701.95(215942.12,349084.86)	358.39(276.69,447.29)	185425.06(135149.17,249420.07)	237.59(173.17,319.59)	41561.82(32623.21,51201.06)	36.50(28.65,44.96)	452472.35(351052.64,561312.37)	397.34(308.28,492.92)	300939.35(218292.30,398240.01)	264.27(191.70,349.72)	0.01(-0.02,0.04)	0.40(0.38,0.42)	0.42(0.40,0.45)
India	115900.24(90722.67,144234.01)	33.99(26.60,42.29)	1210324.21(936024.51,1500565.20)	354.91(274.47,440.01)	786456.53(569276.09,1044697.74)	230.61(166.93,306.34)	207750.92(161649.06,259939.84)	34.09(26.52,42.65)	2300630.00(1778671.07,2867337.60)	377.49(291.85,470.48)	1502618.65(1081073.74,2021463.39)	246.55(177.38,331.68)	0.04(0.00,0.08)	0.19(0.13,0.24)	0.22(0.17,0.27)
Iceland	31.34(22.66,41.61)	30.17(21.82,40.05)	332.03(228.39,448.77)	319.62(219.85,432.00)	217.48(142.90,319.30)	209.35(137.56,307.37)	36.07(26.17,48.43)	30.14(21.87,40.47)	399.84(278.01,541.89)	334.11(232.31,452.82)	261.76(169.89,389.56)	218.73(141.96,325.53)	0.03(0.02,0.05)	0.06(0.02,0.10)	0.05(0.01,0.09)
Hungary	960.90(694.12,1264.00)	26.00(18.78,34.20)	10896.67(7527.40,14747.15)	294.83(203.67,399.01)	7129.04(4758.03,10260.95)	192.89(128.74,277.63)	738.92(537.92,978.84)	26.85(19.55,35.57)	8534.79(5979.59,11521.72)	310.18(217.32,418.74)	5628.56(3746.57,8162.10)	204.56(136.16,296.64)	0.00(-0.09,0.09)	0.40(0.31,0.49)	0.43(0.34,0.51)
Honduras	480.99(348.70,638.38)	27.86(20.20,36.98)	4520.78(3119.84,6131.25)	261.85(180.71,355.14)	2964.84(1953.47,4269.33)	171.73(113.15,247.29)	1228.90(902.14,1635.59)	27.96(20.52,37.21)	12058.57(8381.68,16526.62)	274.33(190.68,375.98)	7878.02(5203.41,11610.77)	179.22(118.38,264.14)	0.00(-0.00,0.01)	0.17(0.12,0.21)	0.16(0.12,0.21)
Haiti	602.99(445.01,795.13)	24.77(18.28,32.66)	5922.44(4150.59,8143.24)	243.29(170.51,334.52)	3810.52(2488.83,5630.14)	156.54(102.24,231.29)	1332.67(993.01,1752.01)	24.28(18.09,31.92)	13749.06(9685.18,18840.89)	250.47(176.43,343.22)	8918.64(5964.13,12922.98)	162.47(108.65,235.42)	-0.05(-0.06,-0.03)	0.17(0.09,0.26)	0.21(0.13,0.29)
Guyana	87.10(63.58,117.09)	25.59(18.68,34.40)	846.95(595.95,1168.57)	248.84(175.09,343.33)	549.91(355.64,808.99)	161.57(104.49,237.69)	80.52(58.95,107.12)	25.91(18.97,34.47)	819.08(570.52,1126.53)	263.59(183.60,362.53)	531.64(357.35,779.84)	171.09(115.00,250.96)	0.01(-0.04,0.06)	-0.01(-0.09,0.08)	-0.01(-0.10,0.07)
Guinea-Bissau	110.26(79.31,147.02)	29.73(21.39,39.64)	953.49(665.36,1327.60)	257.12(179.42,358.00)	617.96(406.62,913.75)	166.64(109.65,246.40)	250.34(183.10,334.58)	29.67(21.70,39.65)	2238.77(1547.49,3065.85)	265.33(183.40,363.35)	1454.55(958.84,2041.38)	172.38(113.64,241.93)	0.01(-0.01,0.03)	0.14(0.08,0.20)	0.16(0.10,0.22)
Guinea	623.15(451.94,818.04)	30.33(22.00,39.82)	5685.72(3923.22,7714.73)	276.76(190.97,375.52)	3702.35(2447.27,5351.57)	180.21(119.12,260.49)	1550.26(1116.57,2046.63)	30.00(21.61,39.61)	13774.08(9578.05,18821.76)	266.57(185.37,364.26)	8988.62(5956.35,13031.10)	173.96(115.28,252.20)	-0.01(-0.02,-0.00)	-0.12(-0.19,-0.06)	-0.10(-0.17,-0.03)
Guatemala	817.18(596.18,1098.36)	27.66(20.18,37.18)	7704.17(5292.84,10505.33)	260.81(179.18,355.64)	4944.70(3302.24,7210.97)	167.39(111.79,244.11)	1905.16(1395.70,2544.14)	27.99(20.50,37.38)	18545.07(12735.63,25326.29)	272.45(187.10,372.08)	12042.96(7977.47,17156.75)	176.93(117.20,252.06)	0.03(0.01,0.04)	0.19(0.13,0.26)	0.25(0.19,0.31)
Guam	25.52(18.20,34.18)	40.24(28.70,53.88)	263.42(180.69,363.97)	415.31(284.87,573.83)	175.28(117.80,255.41)	276.34(185.73,402.67)	21.75(15.61,28.79)	39.23(28.15,51.93)	227.28(157.99,313.04)	409.98(284.99,564.68)	150.33(100.81,219.20)	271.17(181.84,395.41)	-0.04(-0.10,0.03)	-0.25(-0.33,-0.17)	-0.25(-0.33,-0.17)
Grenada	8.79(6.37,11.75)	26.35(19.10,35.25)	87.78(60.70,121.12)	263.29(182.06,363.28)	57.62(38.27,85.77)	172.83(114.78,257.26)	10.81(7.75,14.40)	26.74(19.18,35.62)	114.31(78.90,156.69)	282.80(195.20,387.66)	75.18(49.58,110.75)	186.00(122.66,274.00)	0.05(0.02,0.07)	0.22(0.20,0.25)	0.24(0.21,0.27)
Greenland	9.75(7.06,12.80)	36.85(26.66,48.37)	121.88(84.90,162.53)	460.49(320.76,614.07)	78.78(53.79,113.99)	297.64(203.24,430.65)	7.01(5.19,9.11)	34.37(25.44,44.67)	92.81(66.81,122.09)	454.99(327.53,598.51)	59.75(40.74,84.42)	292.91(199.74,413.85)	0.29(0.06,0.52)	-0.32(-0.47,-0.18)	-0.30(-0.44,-0.16)
Greece	1117.43(806.85,1485.73)	29.72(21.46,39.52)	11738.37(8329.35,15942.54)	312.25(221.57,424.08)	7679.94(5045.73,11222.04)	204.29(134.22,298.51)	809.15(588.78,1067.46)	29.07(21.15,38.35)	9263.63(6484.10,12574.61)	332.77(232.92,451.70)	6006.64(3955.15,8892.00)	215.77(142.08,319.42)	-0.11(-0.13,-0.09)	0.32(0.26,0.38)	0.32(0.25,0.38)
Ghana	1748.22(1232.79,2312.92)	30.46(21.48,40.29)	15591.92(10647.35,21536.70)	271.63(185.49,375.19)	10130.60(6661.82,14889.10)	176.49(116.06,259.38)	4379.83(3143.75,5811.44)	30.62(21.98,40.63)	41108.00(28810.72,56426.39)	287.43(201.45,394.54)	26865.47(17720.85,38848.38)	187.85(123.91,271.63)	0.04(0.03,0.05)	0.17(0.14,0.20)	0.19(0.16,0.22)
Germany	8529.08(6247.74,11432.17)	28.71(21.03,38.48)	90949.12(64199.11,125401.49)	306.14(216.10,422.11)	59154.08(39059.27,85975.02)	199.12(131.48,289.40)	7112.83(5180.62,9408.09)	28.12(20.48,37.19)	79664.94(55470.62,109922.84)	314.90(219.27,434.50)	51699.17(33495.65,75389.99)	204.36(132.40,298.00)	-0.00(-0.05,0.04)	-0.13(-0.21,-0.04)	-0.12(-0.21,-0.04)
Georgia	587.85(417.36,778.63)	27.61(19.60,36.57)	6223.52(4377.22,8498.88)	292.33(205.60,399.20)	4125.55(2732.47,6112.75)	193.78(128.35,287.12)	304.58(221.25,398.95)	26.84(19.50,35.16)	3532.31(2494.67,4791.03)	311.30(219.85,422.23)	2313.28(1524.74,3381.69)	203.87(134.38,298.03)	0.03(-0.01,0.07)	0.18(0.06,0.30)	0.18(0.06,0.30)
Gabon	115.60(82.85,154.25)	30.05(21.54,40.10)	1056.55(730.62,1454.79)	274.69(189.95,378.23)	685.13(456.15,1000.08)	178.13(118.59,260.01)	225.21(160.81,297.95)	30.05(21.45,39.75)	2113.34(1452.03,2887.41)	281.95(193.72,385.21)	1363.67(910.52,2015.31)	181.93(121.47,268.87)	-0.01(-0.02,-0.00)	0.05(0.04,0.06)	0.07(0.07,0.08)
France	6420.30(4648.41,8351.36)	29.18(21.13,37.96)	69076.15(48324.38,93846.83)	313.97(219.65,426.56)	44943.47(29422.87,64432.32)	204.28(133.74,292.87)	5740.97(4205.18,7615.17)	28.90(21.17,38.33)	61893.16(44184.84,84001.53)	311.54(222.41,422.83)	40295.47(27071.09,57222.99)	202.83(136.26,288.04)	-0.05(-0.07,-0.04)	-0.06(-0.09,-0.04)	-0.06(-0.09,-0.03)
Finland	528.56(422.18,641.57)	29.12(23.26,35.34)	6222.08(4821.69,7685.73)	342.73(265.60,423.36)	4055.36(2881.58,5561.73)	223.38(158.73,306.36)	457.09(340.28,602.69)	27.44(20.43,36.18)	5324.31(3784.79,7173.13)	319.59(227.18,430.56)	3480.30(2305.06,5008.85)	208.90(138.36,300.65)	-0.15(-0.21,-0.09)	-0.25(-0.27,-0.23)	-0.24(-0.26,-0.22)
Fiji	118.90(85.59,155.44)	36.87(26.54,48.21)	1166.64(805.72,1582.03)	361.80(249.87,490.62)	769.92(516.64,1120.86)	238.77(160.22,347.60)	130.51(94.99,171.22)	36.58(26.63,48.00)	1368.59(955.76,1849.58)	383.65(267.92,518.48)	903.66(599.50,1307.51)	253.31(168.05,366.52)	0.02(-0.00,0.03)	0.24(0.20,0.28)	0.26(0.22,0.30)
Federated States of Micronesia	13.89(10.11,18.37)	34.68(25.23,45.86)	129.47(91.27,176.92)	323.15(227.81,441.58)	85.55(56.48,126.14)	213.51(140.97,314.84)	15.06(10.88,20.21)	35.45(25.62,47.58)	141.76(98.97,196.36)	333.82(233.06,462.38)	93.54(61.24,136.68)	220.28(144.22,321.86)	0.08(0.06,0.09)	0.14(0.10,0.19)	0.15(0.11,0.19)
Ethiopia	5572.52(4289.61,6883.99)	30.50(23.48,37.68)	47579.10(36281.38,59544.36)	260.43(198.59,325.92)	30882.79(22078.50,41830.90)	169.04(120.85,228.96)	14130.27(10854.16,17435.13)	30.48(23.42,37.61)	121920.09(92934.91,153326.84)	263.02(200.49,330.77)	79577.44(56718.09,105855.58)	171.67(122.36,228.36)	0.03(0.01,0.05)	0.10(0.03,0.16)	0.14(0.07,0.21)
Estonia	142.59(104.24,187.33)	25.10(18.35,32.98)	1576.52(1107.70,2125.22)	277.56(195.02,374.17)	1031.24(686.35,1450.14)	181.56(120.84,255.31)	98.28(72.25,130.20)	24.85(18.27,32.92)	1198.99(846.55,1630.88)	303.19(214.07,412.41)	785.88(515.84,1125.73)	198.73(130.44,284.67)	0.07(0.02,0.12)	0.35(0.25,0.44)	0.36(0.26,0.45)
Eritrea	375.49(274.19,493.76)	28.98(21.16,38.10)	3196.31(2219.47,4391.33)	246.65(171.27,338.86)	2034.51(1352.94,2925.67)	157.00(104.40,225.76)	814.99(583.56,1084.71)	29.11(20.84,38.74)	7420.03(5144.18,10156.77)	265.01(183.72,362.75)	4847.58(3200.08,7131.28)	173.13(114.29,254.69)	0.03(0.01,0.05)	0.24(0.23,0.25)	0.38(0.36,0.40)
Equatorial Guinea	43.22(31.38,57.82)	28.62(20.78,38.29)	376.51(262.20,520.11)	249.34(173.64,344.44)	240.35(157.17,345.49)	159.17(104.09,228.80)	209.43(148.59,276.93)	30.11(21.36,39.81)	1901.85(1330.76,2601.39)	273.41(191.31,373.97)	1232.74(795.00,1806.58)	177.22(114.29,259.71)	0.24(0.20,0.29)	0.42(0.38,0.46)	0.49(0.45,0.53)
El Salvador	585.03(424.71,781.22)	28.00(20.33,37.39)	5429.43(3753.15,7410.07)	259.87(179.64,354.67)	3507.84(2305.54,5123.08)	167.89(110.35,245.20)	734.91(533.34,975.73)	28.35(20.58,37.64)	7432.75(5121.59,10200.00)	286.76(197.60,393.53)	4859.65(3243.81,7043.68)	187.49(125.15,271.75)	0.01(-0.02,0.04)	0.23(0.18,0.29)	0.30(0.25,0.36)
Egypt	6863.31(4861.24,9086.81)	31.31(22.17,41.45)	66091.81(45224.82,89202.69)	301.48(206.29,406.90)	43258.10(28897.69,62968.68)	197.32(131.82,287.23)	12974.86(9286.91,17057.33)	30.74(22.00,40.41)	134884.21(94016.79,182095.80)	319.54(222.73,431.39)	88493.32(59329.02,127720.63)	209.64(140.55,302.57)	-0.03(-0.05,0.00)	0.24(0.17,0.30)	0.26(0.20,0.32)
Ecuador	1186.70(856.80,1607.14)	28.76(20.76,38.95)	11473.94(7868.15,15682.32)	278.07(190.68,380.05)	7565.04(4892.48,10881.63)	183.34(118.57,263.71)	2095.65(1531.78,2825.48)	28.69(20.97,38.68)	21970.27(15076.48,30199.08)	300.78(206.40,413.43)	14417.50(9548.40,21183.02)	197.38(130.72,290.00)	-0.01(-0.02,0.00)	0.24(0.23,0.25)	0.24(0.23,0.26)
Dominican Republic	809.57(573.89,1094.52)	26.35(18.68,35.63)	7846.96(5364.65,10847.68)	255.43(174.63,353.11)	5173.34(3357.19,7581.58)	168.40(109.28,246.80)	1195.39(869.13,1588.91)	26.29(19.11,34.94)	12959.39(8887.90,17753.28)	284.99(195.46,390.42)	8497.18(5591.43,12482.90)	186.86(122.96,274.51)	0.01(-0.01,0.03)	0.28(0.24,0.31)	0.28(0.25,0.31)
Dominica	7.83(5.66,10.61)	26.82(19.36,36.33)	76.24(52.90,104.87)	261.04(181.14,359.07)	50.34(32.69,74.37)	172.36(111.92,254.65)	6.70(4.89,8.91)	25.89(18.89,34.39)	73.13(50.79,99.50)	282.37(196.10,384.19)	47.92(31.49,68.45)	185.05(121.57,264.30)	-0.07(-0.13,-0.00)	0.07(0.00,0.14)	0.05(-0.01,0.12)
Djibouti	52.50(37.64,69.80)	29.95(21.47,39.81)	451.45(313.61,617.66)	257.49(178.88,352.29)	296.76(192.86,431.39)	169.27(110.00,246.05)	159.28(114.80,207.23)	29.46(21.23,38.32)	1588.70(1121.46,2156.47)	293.79(207.38,398.78)	1042.09(696.14,1499.67)	192.71(128.73,277.32)	-0.03(-0.06,0.00)	0.48(0.45,0.51)	0.49(0.45,0.52)
Denmark	528.47(403.25,664.19)	27.70(21.14,34.81)	5482.76(4153.03,6975.70)	287.37(217.67,365.62)	3581.15(2496.93,4965.23)	187.70(130.87,260.24)	786.98(710.43,826.41)	43.15(38.96,45.32)	8397.32(7345.42,9132.44)	460.47(402.78,500.78)	5488.46(3915.90,6770.79)	300.96(214.73,371.27)	2.03(1.64,2.42)	1.99(1.66,2.32)	2.01(1.68,2.33)
Democratic Republic of the Congo	4141.47(2942.75,5531.48)	28.91(20.54,38.61)	36152.82(24850.38,49695.53)	252.37(173.47,346.91)	23005.23(14814.96,33284.74)	160.59(103.42,232.35)	10187.18(7352.46,13498.02)	28.23(20.37,37.41)	89111.89(61183.00,122757.30)	246.94(169.55,340.18)	57604.24(37875.07,85552.58)	159.63(104.96,237.08)	-0.06(-0.08,-0.04)	-0.10(-0.14,-0.06)	-0.04(-0.08,0.01)
Democratic People's Republic of Korea	2969.72(2162.96,3936.67)	35.60(25.93,47.20)	29304.70(19979.76,40641.80)	351.34(239.54,487.26)	19572.00(12921.65,28856.09)	234.65(154.92,345.96)	3404.29(2513.57,4470.12)	33.85(24.99,44.44)	36968.58(26040.08,50274.04)	367.54(258.89,499.82)	24738.58(16075.60,36275.79)	245.95(159.82,360.65)	-0.12(-0.17,-0.07)	-0.09(-0.17,-0.00)	-0.07(-0.16,0.02)
Czech Republic	1004.56(730.96,1321.95)	27.07(19.70,35.63)	11026.56(7666.10,15020.70)	297.16(206.60,404.80)	7223.52(4744.24,10536.41)	194.67(127.85,283.95)	799.33(592.98,1064.54)	27.07(20.08,36.05)	9691.11(6859.67,13126.01)	328.17(232.29,444.49)	6369.03(4256.94,9191.99)	215.67(144.15,311.27)	-0.09(-0.17,-0.01)	0.57(0.50,0.65)	0.58(0.50,0.65)
Cyprus	92.23(67.54,122.55)	29.99(21.96,39.84)	979.10(689.97,1325.96)	318.35(224.34,431.13)	643.21(423.12,944.90)	209.13(137.57,307.23)	147.69(108.06,196.54)	29.43(21.54,39.17)	1819.22(1280.59,2443.17)	362.58(255.23,486.93)	1191.93(795.75,1692.52)	237.56(158.60,337.33)	0.01(-0.02,0.05)	0.38(0.27,0.48)	0.38(0.27,0.49)
Cuba	1335.22(966.33,1810.23)	27.36(19.80,37.10)	13485.38(9171.09,18583.06)	276.36(187.94,380.83)	8868.07(5885.03,13353.15)	181.73(120.60,273.65)	938.12(682.22,1239.54)	26.16(19.03,34.57)	10961.58(7619.70,14892.17)	305.71(212.51,415.33)	7196.81(4760.12,10288.96)	200.71(132.76,286.95)	-0.08(-0.19,0.03)	0.03(-0.09,0.16)	0.05(-0.07,0.18)
Croatia	490.00(356.92,650.25)	27.00(19.67,35.84)	5500.36(3858.81,7577.17)	303.13(212.66,417.59)	3627.16(2400.65,5287.64)	199.90(132.30,291.41)	339.24(245.27,456.88)	27.18(19.65,36.60)	3933.13(2706.18,5313.97)	315.11(216.81,425.74)	2598.00(1712.99,3782.92)	208.14(137.24,303.07)	0.04(0.01,0.08)	0.14(0.10,0.19)	0.16(0.11,0.20)
Costa Rica	379.95(271.63,505.56)	29.58(21.15,39.36)	3870.29(2675.04,5233.63)	301.28(208.24,407.41)	2554.88(1719.57,3746.55)	198.89(133.86,291.65)	551.45(394.44,732.05)	28.97(20.72,38.46)	6235.44(4325.31,8570.33)	327.61(227.26,450.29)	4083.68(2669.37,5956.01)	214.56(140.25,312.93)	0.01(-0.03,0.04)	0.19(0.12,0.27)	0.18(0.11,0.26)
Cook Islands	2.96(2.13,3.89)	38.35(27.65,50.42)	28.44(19.75,38.73)	368.43(255.94,501.85)	18.91(12.41,27.85)	245.01(160.86,360.79)	2.26(1.64,3.00)	38.39(27.91,50.85)	23.06(16.14,31.57)	391.27(273.84,535.73)	15.17(9.91,22.02)	257.39(168.24,373.75)	-0.02(-0.05,0.01)	0.14(0.07,0.21)	0.12(0.05,0.19)
Congo	275.25(195.90,366.95)	29.06(20.68,38.73)	2366.80(1633.98,3241.18)	249.84(172.48,342.14)	1528.54(979.87,2225.27)	161.35(103.43,234.90)	636.71(463.85,838.78)	28.74(20.94,37.86)	6039.21(4282.01,8262.88)	272.58(193.27,372.94)	3897.85(2535.08,5720.05)	175.93(114.42,258.17)	-0.03(-0.04,-0.01)	0.42(0.36,0.47)	0.43(0.37,0.49)
Comoros	51.67(36.77,68.21)	29.91(21.29,39.49)	442.12(298.67,599.12)	255.94(172.90,346.83)	288.96(185.51,423.99)	167.28(107.39,245.45)	92.50(66.38,124.34)	29.86(21.43,40.14)	871.21(601.85,1206.79)	281.23(194.28,389.55)	570.70(378.83,847.73)	184.22(122.29,273.65)	-0.02(-0.03,-0.01)	0.30(0.26,0.34)	0.33(0.29,0.38)
Commonwealth of the Bahamas	32.03(23.01,43.41)	27.14(19.50,36.79)	332.29(227.35,463.86)	281.56(192.64,393.05)	218.78(140.45,324.54)	185.38(119.01,275.00)	40.46(29.43,54.19)	26.16(19.03,35.04)	444.81(308.61,608.84)	287.60(199.54,393.66)	291.66(192.27,414.00)	188.58(124.32,267.68)	-0.09(-0.12,-0.06)	-0.01(-0.08,0.05)	-0.02(-0.08,0.04)
Colombia	4097.28(2925.13,5518.94)	29.15(20.81,39.27)	40689.18(27740.65,55965.53)	289.52(197.38,398.21)	26612.14(16862.42,38639.07)	189.35(119.98,274.93)	5834.29(4142.15,7868.25)	29.03(20.61,39.16)	62714.41(43623.03,86551.75)	312.10(217.09,430.73)	41157.94(27365.77,59918.10)	204.83(136.19,298.19)	0.00(-0.03,0.03)	0.14(0.10,0.18)	0.16(0.12,0.20)
China	210954.25(172962.62,250235.29)	38.49(31.55,45.65)	2102669.35(1704233.38,2517298.35)	383.60(310.91,459.24)	1402273.87(1039433.52,1821689.15)	255.82(189.63,332.34)	169043.95(138048.31,205043.73)	36.63(29.92,44.44)	2124969.77(1754694.34,2542059.83)	460.50(380.26,550.89)	1420623.72(1041400.66,1835591.44)	307.86(225.68,397.79)	-0.09(-0.17,-0.01)	0.39(0.30,0.48)	0.41(0.32,0.50)
Chile	1919.97(1349.44,2549.27)	33.52(23.56,44.51)	19592.12(13634.80,26606.48)	342.08(238.07,464.55)	12765.04(8697.79,18517.98)	222.88(151.86,323.33)	2361.38(1689.05,3147.01)	33.37(23.87,44.48)	26642.84(18821.79,36100.00)	376.55(266.01,510.21)	17338.20(11562.26,24811.42)	245.05(163.41,350.67)	0.03(-0.01,0.08)	0.13(0.06,0.20)	0.13(0.06,0.20)
Chad	627.76(449.52,838.19)	29.91(21.42,39.93)	5454.93(3795.22,7573.31)	259.87(180.80,360.79)	3533.60(2364.67,5165.76)	168.34(112.65,246.10)	1875.06(1354.35,2520.73)	29.80(21.52,40.06)	15760.80(10815.56,21833.18)	250.45(171.87,346.95)	10262.71(6604.64,15145.93)	163.08(104.95,240.68)	-0.02(-0.03,-0.01)	-0.08(-0.11,-0.06)	-0.05(-0.08,-0.03)
Central African Republic	294.46(212.95,394.48)	28.28(20.45,37.88)	2532.32(1756.86,3475.08)	243.18(168.71,333.71)	1604.56(1051.26,2330.55)	154.09(100.95,223.80)	600.68(429.70,800.47)	27.51(19.68,36.66)	5120.99(3554.20,7078.01)	234.56(162.80,324.20)	3289.89(2157.47,4856.81)	150.69(98.82,222.46)	-0.09(-0.10,-0.08)	-0.13(-0.14,-0.11)	-0.07(-0.08,-0.05)
Canada	3118.99(2879.62,3415.52)	28.06(25.90,30.72)	44056.13(43251.99,44859.82)	396.30(389.07,403.53)	28934.60(21668.43,35002.67)	260.28(194.92,314.86)	3463.51(3174.94,3748.02)	29.20(26.77,31.60)	46941.90(46124.57,47685.76)	395.75(388.86,402.02)	30632.87(23064.53,37191.48)	258.25(194.45,313.55)	0.26(0.21,0.32)	-0.09(-0.16,-0.02)	-0.09(-0.16,-0.03)
Cameroon	1162.75(836.23,1557.12)	30.57(21.99,40.94)	10188.80(7002.97,14184.28)	267.90(184.13,372.95)	6568.12(4368.61,9566.23)	172.70(114.86,251.53)	3859.79(2734.24,5142.49)	29.94(21.21,39.89)	34770.27(24031.18,47300.89)	269.69(186.39,366.88)	22658.61(14827.72,33162.33)	175.75(115.01,257.21)	-0.05(-0.06,-0.03)	0.05(0.01,0.09)	0.10(0.06,0.15)
Cambodia	1344.08(963.94,1799.16)	34.91(25.04,46.73)	12378.05(8673.16,16744.84)	321.48(225.26,434.90)	8052.69(5300.56,11657.10)	209.14(137.67,302.76)	2529.04(1823.71,3308.86)	34.92(25.18,45.68)	26667.50(18472.10,36048.18)	368.18(255.03,497.69)	17691.58(12013.86,25551.63)	244.25(165.87,352.77)	0.14(0.09,0.20)	0.44(0.30,0.57)	0.52(0.39,0.65)
Burundi	605.12(433.26,810.44)	29.19(20.90,39.10)	5354.95(3724.60,7421.76)	258.32(179.67,358.02)	3477.80(2227.35,5131.98)	167.77(107.45,247.56)	1495.26(1075.32,1971.40)	28.36(20.40,37.39)	13226.83(9313.82,18115.82)	250.88(176.66,343.61)	8626.34(5838.46,12424.30)	163.62(110.74,235.65)	0.01(-0.03,0.06)	-0.07(-0.20,0.06)	-0.07(-0.22,0.07)
Burkina Faso	951.64(689.72,1276.89)	29.85(21.63,40.05)	8181.96(5657.34,11365.58)	256.65(177.46,356.51)	5289.20(3522.84,7662.27)	165.91(110.50,240.35)	2567.88(1844.18,3457.13)	29.67(21.31,39.95)	22626.07(15527.90,31235.13)	261.44(179.42,360.91)	14859.88(10051.40,21446.27)	171.70(116.14,247.80)	-0.01(-0.03,0.00)	0.10(0.07,0.12)	0.16(0.13,0.19)
Bulgaria	764.29(550.37,1003.76)	25.67(18.49,33.72)	8402.68(5855.15,11328.05)	282.26(196.69,380.53)	5523.74(3551.77,7928.83)	185.55(119.31,266.35)	477.20(343.85,635.96)	25.12(18.10,33.48)	5896.83(4220.02,7933.86)	310.42(222.15,417.66)	3884.22(2610.20,5631.14)	204.47(137.41,296.44)	-0.05(-0.10,-0.01)	0.47(0.41,0.52)	0.48(0.43,0.54)
Brunei Darussalam	39.44(28.31,53.11)	31.99(22.97,43.07)	415.76(288.21,568.76)	337.23(233.77,461.33)	275.37(183.12,408.50)	223.35(148.53,331.33)	63.37(46.65,84.52)	31.06(22.87,41.42)	713.15(499.05,956.90)	349.52(244.58,468.98)	473.42(311.42,684.76)	232.02(152.63,335.60)	-0.04(-0.06,-0.02)	0.05(0.01,0.09)	0.06(0.03,0.10)
Brazil	18738.59(14453.37,23341.28)	29.86(23.03,37.20)	185951.50(140986.55,232164.14)	296.36(224.69,370.01)	120627.95(87083.76,161853.22)	192.25(138.79,257.95)	25101.40(19504.73,31255.98)	29.44(22.88,36.66)	280164.80(215150.11,349665.93)	328.64(252.38,410.16)	181270.24(131539.64,241830.35)	212.63(154.30,283.67)	-0.03(-0.05,-0.01)	0.36(0.32,0.40)	0.37(0.32,0.42)
Botswana	148.42(107.84,197.66)	28.83(20.95,38.40)	1291.06(896.53,1762.18)	250.81(174.16,342.33)	839.23(555.65,1208.33)	163.03(107.94,234.73)	310.27(224.79,409.08)	29.12(21.10,38.40)	3229.11(2276.46,4443.71)	303.10(213.68,417.10)	2077.97(1348.62,3008.64)	195.05(126.59,282.40)	0.07(0.04,0.10)	0.69(0.63,0.75)	0.69(0.62,0.77)
Bosnia and Herzegovina	507.97(364.61,668.77)	26.75(19.20,35.21)	5332.13(3714.81,7201.20)	280.77(195.61,379.19)	3508.81(2303.01,5080.72)	184.76(121.27,267.53)	271.12(196.90,356.63)	26.94(19.57,35.44)	3097.60(2187.29,4197.96)	307.83(217.37,417.18)	2047.15(1357.19,3018.71)	203.44(134.87,299.99)	0.10(0.04,0.16)	0.22(0.16,0.27)	0.24(0.18,0.30)
Bolivarian Republic of Venezuela	2338.40(1663.60,3129.16)	29.20(20.77,39.07)	23485.62(16275.60,32046.57)	293.24(203.21,400.13)	15394.92(9976.10,22285.93)	192.22(124.56,278.26)	2555.84(1859.57,3352.07)	27.30(19.86,35.80)	29187.50(20685.13,39230.75)	311.74(220.93,419.01)	19110.78(12747.47,27517.04)	204.12(136.15,293.90)	-0.10(-0.15,-0.06)	0.25(0.20,0.29)	0.25(0.21,0.29)
Bhutan	93.55(66.74,123.54)	34.72(24.77,45.85)	893.70(612.58,1201.09)	331.67(227.34,445.74)	586.64(389.59,846.77)	217.71(144.58,314.25)	114.77(81.25,151.37)	33.11(23.44,43.67)	1355.10(946.84,1796.93)	390.98(273.19,518.46)	895.80(609.38,1285.18)	258.46(175.82,370.81)	-0.09(-0.12,-0.06)	0.51(0.44,0.57)	0.53(0.47,0.59)
Bermuda	7.01(4.97,9.47)	27.24(19.31,36.84)	85.20(58.78,115.35)	331.34(228.60,448.58)	56.10(36.25,81.72)	218.16(140.97,317.79)	4.62(3.35,6.26)	26.40(19.11,35.77)	58.00(40.98,79.72)	331.28(234.07,455.32)	38.38(25.34,55.42)	219.19(144.72,316.53)	-0.04(-0.08,-0.00)	-0.05(-0.08,-0.02)	-0.04(-0.07,-0.01)
Benin	523.13(373.44,695.14)	30.72(21.93,40.82)	4671.53(3201.04,6423.04)	274.34(187.99,377.20)	3016.29(2000.35,4466.63)	177.14(117.47,262.31)	1598.07(1144.72,2124.58)	30.48(21.84,40.53)	14025.50(9624.04,19501.07)	267.53(183.58,371.98)	9152.19(5976.03,13479.21)	174.58(113.99,257.11)	-0.06(-0.07,-0.05)	-0.11(-0.12,-0.10)	-0.07(-0.08,-0.06)
Belize	19.24(13.89,25.96)	26.30(18.99,35.47)	181.56(126.43,250.35)	248.14(172.79,342.15)	119.91(79.01,175.12)	163.88(107.99,239.34)	48.83(35.02,64.57)	25.86(18.55,34.20)	499.54(347.63,681.41)	264.59(184.13,360.93)	328.56(214.14,487.37)	174.03(113.42,258.15)	-0.06(-0.07,-0.05)	0.15(0.13,0.18)	0.15(0.13,0.17)
Belgium	1113.16(811.94,1486.61)	29.92(21.82,39.96)	12190.52(8675.26,16621.41)	327.65(233.17,446.74)	7997.88(5274.82,11458.74)	214.96(141.77,307.98)	1029.85(745.83,1382.36)	29.40(21.29,39.47)	11543.40(8157.07,15729.62)	329.57(232.89,449.10)	7506.09(4845.47,10720.15)	214.31(138.34,306.07)	-0.01(-0.03,0.02)	-0.06(-0.10,-0.02)	-0.07(-0.10,-0.03)
Belarus	988.73(703.57,1315.18)	25.07(17.84,33.34)	10930.14(7596.82,14921.09)	277.10(192.59,378.28)	7170.03(4854.79,10166.23)	181.77(123.08,257.73)	711.47(517.03,948.18)	24.25(17.62,32.32)	8876.15(6226.11,11901.66)	302.56(212.23,405.69)	5807.33(3838.47,8214.43)	197.95(130.84,280.00)	0.05(-0.03,0.13)	0.32(0.17,0.47)	0.33(0.18,0.48)
Barbados	33.44(26.21,41.16)	30.64(24.01,37.71)	362.55(276.29,458.79)	332.16(253.13,420.33)	239.07(166.47,330.74)	219.03(152.52,303.01)	28.01(20.41,36.92)	28.36(20.66,37.38)	315.50(222.07,423.38)	319.40(224.82,428.61)	206.91(136.90,294.70)	209.47(138.60,298.34)	-0.09(-0.12,-0.05)	-0.07(-0.12,-0.01)	-0.06(-0.12,-0.00)
Bangladesh	14284.12(10278.94,18922.89)	33.84(24.35,44.83)	143827.14(102210.17,193221.89)	340.74(242.15,457.76)	93947.11(62437.27,134530.34)	222.57(147.92,318.72)	22151.63(16101.00,29227.32)	32.19(23.40,42.47)	249857.89(176327.82,335502.18)	363.09(256.24,487.55)	163319.29(108825.04,233572.75)	237.33(158.14,339.43)	-0.17(-0.18,-0.17)	0.17(0.16,0.19)	0.19(0.18,0.20)
Bahrain	84.59(60.09,113.08)	33.00(23.44,44.11)	989.96(687.28,1344.45)	386.19(268.11,524.48)	649.69(409.07,939.19)	253.45(159.58,366.38)	226.99(161.68,304.36)	32.26(22.98,43.26)	2717.78(1924.54,3649.77)	386.29(273.54,518.76)	1780.10(1172.68,2532.99)	253.01(166.68,360.02)	-0.04(-0.11,0.04)	0.15(0.05,0.25)	0.16(0.06,0.26)
Azerbaijan	894.51(642.92,1205.12)	28.15(20.23,37.92)	8746.20(6003.66,11977.30)	275.20(188.91,376.87)	5764.60(3859.98,8408.69)	181.38(121.45,264.58)	1157.91(841.12,1533.26)	27.34(19.86,36.20)	13393.37(9275.00,18289.59)	316.19(218.96,431.78)	8818.35(5745.94,13007.55)	208.18(135.65,307.08)	0.11(0.03,0.20)	0.26(0.09,0.44)	0.28(0.11,0.45)
Austria	913.02(655.61,1222.68)	30.41(21.84,40.73)	9654.64(6630.49,13235.04)	321.61(220.87,440.88)	6346.74(4170.82,9421.92)	211.42(138.94,313.86)	839.65(607.82,1123.13)	29.75(21.53,39.79)	9571.86(6843.55,12990.64)	339.13(242.47,460.25)	6245.24(4086.88,8903.85)	221.27(144.80,315.46)	-0.01(-0.06,0.04)	-0.04(-0.12,0.05)	-0.04(-0.12,0.04)
Australia	2946.11(2569.62,3371.45)	43.50(37.94,49.78)	36540.24(33021.64,40525.94)	539.55(487.59,598.40)	23723.66(17507.41,29080.45)	350.30(258.51,429.40)	3633.55(3141.20,4182.78)	41.91(36.23,48.25)	48500.18(43975.45,53618.88)	559.43(507.24,618.48)	31509.17(23812.45,39146.58)	363.45(274.67,451.54)	-0.04(-0.08,-0.00)	0.07(0.04,0.09)	0.07(0.04,0.11)
Armenia	399.63(288.32,535.33)	27.81(20.06,37.25)	4213.28(2934.78,5726.97)	293.16(204.20,398.48)	2781.33(1850.83,3968.70)	193.52(128.78,276.14)	287.87(208.76,380.08)	26.78(19.42,35.35)	3478.64(2428.78,4696.21)	323.58(225.92,436.84)	2296.35(1452.68,3285.71)	213.60(135.13,305.63)	0.13(0.05,0.21)	0.28(0.05,0.50)	0.30(0.08,0.52)
Argentina	4004.52(2881.56,5330.38)	32.78(23.59,43.64)	41791.14(28732.57,57093.37)	342.12(235.22,467.40)	27344.65(18082.60,39499.59)	223.86(148.03,323.36)	5780.74(4188.05,7616.64)	32.99(23.90,43.47)	62862.18(43793.31,85449.08)	358.75(249.93,487.65)	40867.00(27067.80,58883.22)	233.22(154.47,336.04)	-0.00(-0.02,0.01)	0.22(0.18,0.26)	0.22(0.17,0.26)
Antigua and Barbuda	7.02(5.06,9.41)	27.22(19.63,36.49)	74.21(50.52,101.87)	287.75(195.89,395.03)	48.82(31.49,71.80)	189.32(122.10,278.41)	9.16(6.70,12.17)	26.64(19.48,35.38)	104.55(72.46,142.90)	303.94(210.64,415.43)	68.63(46.09,100.90)	199.51(133.98,293.33)	-0.03(-0.08,0.02)	0.07(0.04,0.11)	0.07(0.03,0.11)
Angola	1138.00(817.99,1508.17)	29.09(20.91,38.55)	10242.60(7129.62,14043.51)	261.78(182.22,358.93)	6615.18(4361.27,9727.92)	169.07(111.47,248.63)	3553.12(2566.36,4782.77)	29.20(21.09,39.31)	31779.65(21693.36,43928.32)	261.21(178.31,361.07)	20612.07(13801.50,30533.63)	169.42(113.44,250.97)	0.05(0.04,0.07)	0.08(0.05,0.12)	0.12(0.08,0.16)
Andorra	7.68(5.67,10.36)	30.72(22.68,41.43)	87.28(61.58,118.86)	348.97(246.21,475.28)	57.15(37.96,82.75)	228.50(151.77,330.87)	7.62(5.55,10.20)	29.88(21.75,39.99)	89.83(62.69,122.33)	352.33(245.88,479.79)	58.36(38.01,82.95)	228.89(149.06,325.34)	-0.17(-0.21,-0.13)	0.01(-0.09,0.11)	-0.01(-0.11,0.09)
American Samoa	7.82(5.59,10.51)	38.65(27.62,51.95)	75.05(51.14,103.74)	370.97(252.76,512.78)	49.72(32.36,72.76)	245.76(159.97,359.62)	6.38(4.64,8.34)	36.49(26.55,47.75)	63.12(44.03,85.76)	361.21(251.95,490.79)	41.49(27.58,60.09)	237.46(157.82,343.88)	-0.17(-0.21,-0.12)	-0.19(-0.24,-0.14)	-0.20(-0.25,-0.15)
Algeria	3279.99(2283.65,4334.53)	32.46(22.60,42.90)	30134.63(20531.94,40554.87)	298.23(203.20,401.36)	19740.93(13270.53,28791.72)	195.37(131.33,284.94)	5181.83(3720.42,6877.36)	30.43(21.85,40.39)	59747.33(42387.41,80720.98)	350.90(248.94,474.08)	39111.34(25822.72,57332.74)	229.70(151.66,336.72)	-0.15(-0.18,-0.11)	0.61(0.53,0.68)	0.60(0.53,0.68)
Albania	388.26(280.76,517.00)	27.33(19.77,36.40)	3818.61(2652.86,5207.82)	268.83(186.76,366.62)	2509.67(1646.94,3702.01)	176.68(115.94,260.62)	263.20(187.29,355.95)	27.76(19.76,37.54)	2788.68(1957.04,3786.65)	294.14(206.42,399.41)	1838.54(1200.77,2649.85)	193.92(126.65,279.50)	0.12(0.06,0.17)	0.02(-0.10,0.14)	0.06(-0.05,0.17)
Afghanistan	913.64(637.54,1267.44)	29.01(20.24,40.24)	6983.82(4823.94,9517.00)	221.74(153.16,302.17)	4413.05(2877.25,6326.18)	140.12(91.35,200.86)	3647.20(2590.74,4898.01)	29.84(21.20,40.08)	31256.69(21281.18,43079.21)	255.76(174.14,352.50)	20086.90(13231.98,29819.45)	164.36(108.27,244.00)	-0.21(-0.37,-0.05)	0.27(-0.03,0.57)	0.36(0.07,0.65)
